# Supplementary material for: miR‐125a‐5p increases cellular DNA damage of aging males and perturbs stage‐specific embryo development via Rbm38‐p53 signaling
Source: Aging Cell. 2021 Nov 9;20(12):e13508. doi: 10.1111/acel.13508 (PMC8672779; doi:10.1111/acel.13508)
Supplement: Supplementary file 7 — Table S2 [file ACEL-20-e13508-s007.xlsx]

## Sheet: miR-125a putative target genes 
miRNA	MIMATid	Gene	RefseqID	miRWalk	miRanda	Targetscan
mmu-miR-125a-5p	MIMAT0000135	Cdc42ep4	NM_020006	1	1	1
mmu-miR-125a-5p	MIMAT0000135	Cntn2	NM_177129	1	1	1
mmu-miR-125a-5p	MIMAT0000135	Gpr153	NM_178406	1	1	1
mmu-miR-125a-5p	MIMAT0000135	Mknk2	NM_021462	1	1	1
mmu-miR-125a-5p	MIMAT0000135	Tmem30b	NM_178715	1	1	1
mmu-miR-125a-5p	MIMAT0000135	Phf7	NM_027949	1	1	1
mmu-miR-125a-5p	MIMAT0000135	Nckap1l	NM_153505	1	1	1
mmu-miR-125a-5p	MIMAT0000135	Bsn	NM_007567	1	1	1
mmu-miR-125a-5p	MIMAT0000135	Bard1	NM_007525	1	1	1
mmu-miR-125a-5p	MIMAT0000135	Kcnh1	NM_010600	1	1	1
mmu-miR-125a-5p	MIMAT0000135	Trmt10b	NM_027266	1	1	1
mmu-miR-125a-5p	MIMAT0000135	Cflar	NM_207653	1	1	1
mmu-miR-125a-5p	MIMAT0000135	Thrb	NM_009380	1	1	1
mmu-miR-125a-5p	MIMAT0000135	Tbc1d4	NM_001081278	1	1	1
mmu-miR-125a-5p	MIMAT0000135	Arfgap1	NM_001177706	1	1	1
mmu-miR-125a-5p	MIMAT0000135	Dbx1	NM_001005232	1	1	1
mmu-miR-125a-5p	MIMAT0000135	Zcchc14	NM_080855	1	1	1
mmu-miR-125a-5p	MIMAT0000135	Timm13	NM_013895	1	1	1
mmu-miR-125a-5p	MIMAT0000135	Acp1	NM_001110239	1	1	1
mmu-miR-125a-5p	MIMAT0000135	Arrdc2	NM_027560	1	1	1
mmu-miR-125a-5p	MIMAT0000135	Ablim3	NM_198649	1	1	1
mmu-miR-125a-5p	MIMAT0000135	Vamp1	NM_001080557	1	1	1
mmu-miR-125a-5p	MIMAT0000135	Ring1	NM_009066	1	1	1
mmu-miR-125a-5p	MIMAT0000135	Gtf2i	NM_001080746	1	1	1
mmu-miR-125a-5p	MIMAT0000135	Ctdspl	NM_133710	1	1	1
mmu-miR-125a-5p	MIMAT0000135	Stxbp4	NM_011505	1	1	1
mmu-miR-125a-5p	MIMAT0000135	Luzp1	NM_024452	1	1	1
mmu-miR-125a-5p	MIMAT0000135	Orc2	NM_008765	1	1	1
mmu-miR-125a-5p	MIMAT0000135	Slc27a4	NM_011989	1	1	1
mmu-miR-125a-5p	MIMAT0000135	Arl14epl	NM_001033446	1	1	1
mmu-miR-125a-5p	MIMAT0000135	Azi2	NM_013727	1	1	1
mmu-miR-125a-5p	MIMAT0000135	Crtc1	NM_001004062	1	1	1
mmu-miR-125a-5p	MIMAT0000135	Klf16	NM_078477	1	1	1
mmu-miR-125a-5p	MIMAT0000135	Msrb2	NM_029619	1	1	1
mmu-miR-125a-5p	MIMAT0000135	Rassf2	NM_175445	1	1	1
mmu-miR-125a-5p	MIMAT0000135	Amz2	NM_001252193	1	1	1
mmu-miR-125a-5p	MIMAT0000135	Kcnq4	NM_001081142	1	1	1
mmu-miR-125a-5p	MIMAT0000135	Mfsd9	NM_172499	1	1	1
mmu-miR-125a-5p	MIMAT0000135	Arid3b	NM_019689	1	1	1
mmu-miR-125a-5p	MIMAT0000135	Opcml	NM_177906	1	1	1
mmu-miR-125a-5p	MIMAT0000135	Atg4b	NM_174874	1	1	1
mmu-miR-125a-5p	MIMAT0000135	Zfp687	NM_030074	1	1	1
mmu-miR-125a-5p	MIMAT0000135	Slc4a4	NM_018760	1	1	1
mmu-miR-125a-5p	MIMAT0000135	Dnajc27	NM_153082	1	1	1
mmu-miR-125a-5p	MIMAT0000135	Rcor2	NM_054048	1	1	1
mmu-miR-125a-5p	MIMAT0000135	Lgi3	NM_145219	1	1	1
mmu-miR-125a-5p	MIMAT0000135	Clmn	NM_053155	1	1	1
mmu-miR-125a-5p	MIMAT0000135	Vps33a	NM_029929	1	1	1
mmu-miR-125a-5p	MIMAT0000135	Gm16515	NM_025294	1	1	1
mmu-miR-125a-5p	MIMAT0000135	Mapre2	NM_153058	1	1	1
mmu-miR-125a-5p	MIMAT0000135	Wnt3a	NM_009522	1	1	1
mmu-miR-125a-5p	MIMAT0000135	Plekhm2	NM_001033150	1	1	1
mmu-miR-125a-5p	MIMAT0000135	Katnb1	NM_028805	1	1	1
mmu-miR-125a-5p	MIMAT0000135	Tmem59l	NM_182991	1	1	1
mmu-miR-125a-5p	MIMAT0000135	Shisa6	NM_001034874	1	1	1
mmu-miR-125a-5p	MIMAT0000135	Ppp2r4	NM_138748	1	1	1
mmu-miR-125a-5p	MIMAT0000135	Mgll	NM_001166251	1	1	1
mmu-miR-125a-5p	MIMAT0000135	Myo9a	NM_173018	1	1	1
mmu-miR-125a-5p	MIMAT0000135	Gucy2f	NM_001007576	1	1	1
mmu-miR-125a-5p	MIMAT0000135	Dvl1	NM_010091	1	1	1
mmu-miR-125a-5p	MIMAT0000135	Bmf	NM_138313	1	1	1
mmu-miR-125a-5p	MIMAT0000135	Neurod2	NM_010895	1	1	1
mmu-miR-125a-5p	MIMAT0000135	Atp8b4	NM_001080944	1	1	1
mmu-miR-125a-5p	MIMAT0000135	2700081O15Rik	NM_175381	1	1	1
mmu-miR-125a-5p	MIMAT0000135	Elovl1	NM_001039176	1	1	1
mmu-miR-125a-5p	MIMAT0000135	Smim7	NM_172396	1	1	1
mmu-miR-125a-5p	MIMAT0000135	Pcdh1	NM_029357	1	1	1
mmu-miR-125a-5p	MIMAT0000135	Mrps25	NM_025578	1	1	1
mmu-miR-125a-5p	MIMAT0000135	Hvcn1	NM_001042489	1	1	1
mmu-miR-125a-5p	MIMAT0000135	Tmprss13	NM_001013373	1	1	1
mmu-miR-125a-5p	MIMAT0000135	Nlrc4	NM_001033367	1	1	1
mmu-miR-125a-5p	MIMAT0000135	Sdc1	NM_011519	1	1	1
mmu-miR-125a-5p	MIMAT0000135	Brap	NM_028227	1	1	1
mmu-miR-125a-5p	MIMAT0000135	Camk1d	NM_177343	1	1	1
mmu-miR-125a-5p	MIMAT0000135	Arhgef10l	NM_172415	1	1	1
mmu-miR-125a-5p	MIMAT0000135	Rtn4rl1	NM_177708	1	1	1
mmu-miR-125a-5p	MIMAT0000135	L3mbtl2	NM_145993	1	1	1
mmu-miR-125a-5p	MIMAT0000135	Cdh3	NM_001037809	1	1	1
mmu-miR-125a-5p	MIMAT0000135	Kif5c	NM_008449	1	1	1
mmu-miR-125a-5p	MIMAT0000135	Adck2	NM_178873	1	1	1
mmu-miR-125a-5p	MIMAT0000135	Celf2	NM_001110231	1	1	1
mmu-miR-125a-5p	MIMAT0000135	Zfp385a	NM_013866	1	1	1
mmu-miR-125a-5p	MIMAT0000135	Zscan26	NM_001013786	1	1	1
mmu-miR-125a-5p	MIMAT0000135	Grina	NM_023168	1	1	1
mmu-miR-125a-5p	MIMAT0000135	AI464131	NM_001085515	1	1	1
mmu-miR-125a-5p	MIMAT0000135	Ndufa11	NM_027244	1	1	1
mmu-miR-125a-5p	MIMAT0000135	Cdx2	NM_007673	1	1	1
mmu-miR-125a-5p	MIMAT0000135	Rsad2	NM_021384	1	1	1
mmu-miR-125a-5p	MIMAT0000135	Ccdc83	NM_029256	1	1	1
mmu-miR-125a-5p	MIMAT0000135	Arel1	NM_178065	1	1	1
mmu-miR-125a-5p	MIMAT0000135	Grik3	NM_001081097	1	1	1
mmu-miR-125a-5p	MIMAT0000135	Maml3	NM_001004176	1	1	1
mmu-miR-125a-5p	MIMAT0000135	Tsc22d2	NM_001081229	1	1	1
mmu-miR-125a-5p	MIMAT0000135	Slc1a2	NM_001077514	1	1	1
mmu-miR-125a-5p	MIMAT0000135	Zmiz2	NM_028601	1	1	1
mmu-miR-125a-5p	MIMAT0000135	Uqcrfs1	NM_025710	1	1	1
mmu-miR-125a-5p	MIMAT0000135	Masp2	NM_001003893	1	1	1
mmu-miR-125a-5p	MIMAT0000135	Msrb3	NM_177092	1	1	1
mmu-miR-125a-5p	MIMAT0000135	Tmem201	NM_177672	1	1	1
mmu-miR-125a-5p	MIMAT0000135	Slk	NM_009289	1	1	1
mmu-miR-125a-5p	MIMAT0000135	Trmt1l	NM_026876	1	1	1
mmu-miR-125a-5p	MIMAT0000135	Rffl	NM_001164569	1	1	1
mmu-miR-125a-5p	MIMAT0000135	Cd59a	NM_001111060	1	1	1
mmu-miR-125a-5p	MIMAT0000135	Kcnk5	NM_021542	1	1	1
mmu-miR-125a-5p	MIMAT0000135	Pank2	NM_153501	1	1	1
mmu-miR-125a-5p	MIMAT0000135	4931406P16Rik	NM_172741	1	1	1
mmu-miR-125a-5p	MIMAT0000135	Prr11	NM_175563	1	1	1
mmu-miR-125a-5p	MIMAT0000135	Ppp1ca	NM_031868	1	1	1
mmu-miR-125a-5p	MIMAT0000135	Zdhhc7	NM_133967	1	1	1
mmu-miR-125a-5p	MIMAT0000135	Epg5	NM_001195633	1	1	1
mmu-miR-125a-5p	MIMAT0000135	Eps15l1	NM_001122832	1	1	1
mmu-miR-125a-5p	MIMAT0000135	Yipf3	NM_145353	1	1	1
mmu-miR-125a-5p	MIMAT0000135	Tmem123	NM_133739	1	1	1
mmu-miR-125a-5p	MIMAT0000135	Zfp142	NM_029888	1	1	1
mmu-miR-125a-5p	MIMAT0000135	Phf23	NM_030064	1	1	1
mmu-miR-125a-5p	MIMAT0000135	Ptpn11	NM_011202	1	1	1
mmu-miR-125a-5p	MIMAT0000135	Ly86	NM_010745	1	1	1
mmu-miR-125a-5p	MIMAT0000135	Ipcef1	NM_001170800	1	1	1
mmu-miR-125a-5p	MIMAT0000135	Gm6086	NM_001039219	1	1	1
mmu-miR-125a-5p	MIMAT0000135	Cenpo	NM_134046	1	1	1
mmu-miR-125a-5p	MIMAT0000135	Pafah1b1	NM_013625	1	1	1
mmu-miR-125a-5p	MIMAT0000135	Senp8	NM_001172068	1	1	1
mmu-miR-125a-5p	MIMAT0000135	Cerk	NM_145475	1	1	1
mmu-miR-125a-5p	MIMAT0000135	Nudt18	NM_153136	1	1	1
mmu-miR-125a-5p	MIMAT0000135	Slc30a2	NM_001039677	1	1	1
mmu-miR-125a-5p	MIMAT0000135	Kctd21	NM_001039039	1	1	1
mmu-miR-125a-5p	MIMAT0000135	Elfn2	NM_183141	1	1	1
mmu-miR-125a-5p	MIMAT0000135	Xkr8	NM_201368	1	1	1
mmu-miR-125a-5p	MIMAT0000135	Ctnnbip1	NM_023465	1	1	1
mmu-miR-125a-5p	MIMAT0000135	Rad54l2	NM_030730	1	1	1
mmu-miR-125a-5p	MIMAT0000135	Kcnh3	NM_010601	1	1	1
mmu-miR-125a-5p	MIMAT0000135	Thy1	NM_009382	1	1	1
mmu-miR-125a-5p	MIMAT0000135	Rnf40	NM_172281	1	1	1
mmu-miR-125a-5p	MIMAT0000135	Zfp385c	NM_177790	1	1	1
mmu-miR-125a-5p	MIMAT0000135	Gm13288	NM_001243167	1	1	1
mmu-miR-125a-5p	MIMAT0000135	Sirt7	NM_153056	1	1	1
mmu-miR-125a-5p	MIMAT0000135	Tfrc	NM_011638	1	1	1
mmu-miR-125a-5p	MIMAT0000135	Pex26	NM_028730	1	1	1
mmu-miR-125a-5p	MIMAT0000135	Lmod1	NM_053106	1	1	1
mmu-miR-125a-5p	MIMAT0000135	Kcnip3	NM_001111331	1	1	1
mmu-miR-125a-5p	MIMAT0000135	Lclat1	NM_001081071	1	1	1
mmu-miR-125a-5p	MIMAT0000135	4933411G11Rik	NM_177880	1	1	1
mmu-miR-125a-5p	MIMAT0000135	Polq	NM_029977	1	1	1
mmu-miR-125a-5p	MIMAT0000135	Chn1	NM_001113246	1	1	1
mmu-miR-125a-5p	MIMAT0000135	E2f2	NM_177733	1	1	1
mmu-miR-125a-5p	MIMAT0000135	Acp1	NM_021330	1	1	1
mmu-miR-125a-5p	MIMAT0000135	Lta	NM_010735	1	1	1
mmu-miR-125a-5p	MIMAT0000135	Akap13	NM_029332	1	1	1
mmu-miR-125a-5p	MIMAT0000135	Tmem136	NM_001034863	1	1	1
mmu-miR-125a-5p	MIMAT0000135	Rnf44	NM_001146025	1	1	1
mmu-miR-125a-5p	MIMAT0000135	Tifab	NM_001168615	1	1	1
mmu-miR-125a-5p	MIMAT0000135	Iqce	NM_028833	1	1	1
mmu-miR-125a-5p	MIMAT0000135	Eva1a	NM_145570	1	1	1
mmu-miR-125a-5p	MIMAT0000135	Pkp1	NM_019645	1	1	1
mmu-miR-125a-5p	MIMAT0000135	Klhl25	NM_029652	1	1	1
mmu-miR-125a-5p	MIMAT0000135	Gigyf2	NM_146112	1	1	1
mmu-miR-125a-5p	MIMAT0000135	Slc22a6	NM_008766	1	1	1
mmu-miR-125a-5p	MIMAT0000135	Brpf1	NM_030178	1	1	1
mmu-miR-125a-5p	MIMAT0000135	Slc7a11	NM_011990	1	1	1
mmu-miR-125a-5p	MIMAT0000135	Greb1l	NM_001083628	1	1	1
mmu-miR-125a-5p	MIMAT0000135	Hs3st3b1	NM_018805	1	1	1
mmu-miR-125a-5p	MIMAT0000135	Mixl1	NM_013729	1	1	1
mmu-miR-125a-5p	MIMAT0000135	Mef2d	NM_133665	1	1	1
mmu-miR-125a-5p	MIMAT0000135	Them6	NM_198607	1	1	1
mmu-miR-125a-5p	MIMAT0000135	Dhdh	NM_027903	1	1	1
mmu-miR-125a-5p	MIMAT0000135	Rab36	NM_029781	1	1	1
mmu-miR-125a-5p	MIMAT0000135	Unc119b	NM_175352	1	1	1
mmu-miR-125a-5p	MIMAT0000135	Ttl	NM_027192	1	1	1
mmu-miR-125a-5p	MIMAT0000135	Inhbe	NM_008382	1	1	1
mmu-miR-125a-5p	MIMAT0000135	Diablo	NM_023232	1	1	1
mmu-miR-125a-5p	MIMAT0000135	Gemin5	NM_001166669	1	1	1
mmu-miR-125a-5p	MIMAT0000135	Tstd2	NM_173033	1	1	1
mmu-miR-125a-5p	MIMAT0000135	Ildr2	NM_001164528	1	1	1
mmu-miR-125a-5p	MIMAT0000135	Fn3k	NM_001038699	1	1	1
mmu-miR-125a-5p	MIMAT0000135	Cpsf6	NM_001013391	1	1	1
mmu-miR-125a-5p	MIMAT0000135	Myt1	NM_008665	1	1	1
mmu-miR-125a-5p	MIMAT0000135	Wdr73	NM_028026	1	1	1
mmu-miR-125a-5p	MIMAT0000135	Rnf165	NM_001164504	1	1	1
mmu-miR-125a-5p	MIMAT0000135	Ptprf	NM_011213	1	1	1
mmu-miR-125a-5p	MIMAT0000135	Hspb7	NM_013868	1	1	1
mmu-miR-125a-5p	MIMAT0000135	Ankrd13b	NM_172945	1	1	1
mmu-miR-125a-5p	MIMAT0000135	Bcl2l13	NM_153516	1	1	1
mmu-miR-125a-5p	MIMAT0000135	2010015L04Rik	NM_177674	1	1	1
mmu-miR-125a-5p	MIMAT0000135	Fndc3b	NM_173182	1	1	1
mmu-miR-125a-5p	MIMAT0000135	Dbndd2	NM_026797	1	1	1
mmu-miR-125a-5p	MIMAT0000135	Adora2a	NM_009630	1	1	1
mmu-miR-125a-5p	MIMAT0000135	Piezo1	NM_001037298	1	1	1
mmu-miR-125a-5p	MIMAT0000135	Ece1	NM_199307	1	1	1
mmu-miR-125a-5p	MIMAT0000135	Mlst8	NM_001252463	1	1	1
mmu-miR-125a-5p	MIMAT0000135	Gcc1	NM_028900	1	1	1
mmu-miR-125a-5p	MIMAT0000135	Lpgat1	NM_001134829	1	1	1
mmu-miR-125a-5p	MIMAT0000135	Foxo4	NM_018789	1	1	1
mmu-miR-125a-5p	MIMAT0000135	Cnih3	NM_028408	1	1	1
mmu-miR-125a-5p	MIMAT0000135	Klrk1	NM_033078	1	1	1
mmu-miR-125a-5p	MIMAT0000135	Eda2r	NM_001161432	1	1	1
mmu-miR-125a-5p	MIMAT0000135	Trp53rk	NM_023815	1	1	1
mmu-miR-125a-5p	MIMAT0000135	Nicn1	NM_025449	1	1	1
mmu-miR-125a-5p	MIMAT0000135	Ccm2	NM_146014	1	1	1
mmu-miR-125a-5p	MIMAT0000135	Ccdc167	NM_001163741	1	1	1
mmu-miR-125a-5p	MIMAT0000135	Tgfbrap1	NM_001013025	1	1	1
mmu-miR-125a-5p	MIMAT0000135	6330416G13Rik	NM_144905	1	1	1
mmu-miR-125a-5p	MIMAT0000135	Scn4b	NM_001013390	1	1	1
mmu-miR-125a-5p	MIMAT0000135	Kirrel	NM_001170985	1	1	1
mmu-miR-125a-5p	MIMAT0000135	Usp2	NM_198092	1	1	1
mmu-miR-125a-5p	MIMAT0000135	Dapp1	NM_011932	1	1	1
mmu-miR-125a-5p	MIMAT0000135	Map3k9	NM_001174107	1	1	1
mmu-miR-125a-5p	MIMAT0000135	Cd300ld	NM_145437	1	1	1
mmu-miR-125a-5p	MIMAT0000135	Cd93	NM_010740	1	1	1
mmu-miR-125a-5p	MIMAT0000135	Usp3	NM_144937	1	1	1
mmu-miR-125a-5p	MIMAT0000135	9630033F20Rik	NM_177003	1	1	1
mmu-miR-125a-5p	MIMAT0000135	Sdc3	NM_011520	1	1	1
mmu-miR-125a-5p	MIMAT0000135	Ncan	NM_007789	1	1	1
mmu-miR-125a-5p	MIMAT0000135	Mtss1l	NM_198625	1	1	1
mmu-miR-125a-5p	MIMAT0000135	Igf2bp3	NM_023670	1	1	1
mmu-miR-125a-5p	MIMAT0000135	Rps6ka1	NM_009097	1	1	1
mmu-miR-125a-5p	MIMAT0000135	Il34	NM_029646	1	1	1
mmu-miR-125a-5p	MIMAT0000135	Mb21d1	NM_173386	1	1	1
mmu-miR-125a-5p	MIMAT0000135	Prkaa2	NM_178143	1	1	1
mmu-miR-125a-5p	MIMAT0000135	Gpr126	NM_001002268	1	1	1
mmu-miR-125a-5p	MIMAT0000135	Tmem180	NM_029186	1	1	1
mmu-miR-125a-5p	MIMAT0000135	Etv6	NM_007961	1	1	1
mmu-miR-125a-5p	MIMAT0000135	Grb10	NM_010345	1	1	1
mmu-miR-125a-5p	MIMAT0000135	Ccng1	NM_009831	1	1	1
mmu-miR-125a-5p	MIMAT0000135	Trappc10	NM_001081055	1	1	1
mmu-miR-125a-5p	MIMAT0000135	Itga4	NM_010576	1	1	1
mmu-miR-125a-5p	MIMAT0000135	Thumpd1	NM_145585	1	1	1
mmu-miR-125a-5p	MIMAT0000135	Zfp575	NM_001033205	1	1	1
mmu-miR-125a-5p	MIMAT0000135	Tspan11	NM_026743	1	1	1
mmu-miR-125a-5p	MIMAT0000135	Zkscan8	NM_139141	1	1	1
mmu-miR-125a-5p	MIMAT0000135	Itga8	NM_001001309	1	1	1
mmu-miR-125a-5p	MIMAT0000135	Plod2	NM_001142916	1	1	1
mmu-miR-125a-5p	MIMAT0000135	Gla	NM_013463	1	1	1
mmu-miR-125a-5p	MIMAT0000135	Rfx3	NM_011265	1	1	1
mmu-miR-125a-5p	MIMAT0000135	Spock2	NM_052994	1	1	1
mmu-miR-125a-5p	MIMAT0000135	Aurka	NM_011497	1	1	1
mmu-miR-125a-5p	MIMAT0000135	Ptpn3	NM_011207	1	1	1
mmu-miR-125a-5p	MIMAT0000135	Pkdrej	NM_011105	1	1	1
mmu-miR-125a-5p	MIMAT0000135	AI846148	NM_001033139	1	1	1
mmu-miR-125a-5p	MIMAT0000135	Erc1	NM_053204	1	1	1
mmu-miR-125a-5p	MIMAT0000135	Ap3s2	NM_009682	1	1	1
mmu-miR-125a-5p	MIMAT0000135	Mical2	NM_177282	1	1	1
mmu-miR-125a-5p	MIMAT0000135	Il4ra	NM_001008700	1	1	1
mmu-miR-125a-5p	MIMAT0000135	Kctd15	NM_146188	1	1	1
mmu-miR-125a-5p	MIMAT0000135	Apol6	NM_028010	1	1	1
mmu-miR-125a-5p	MIMAT0000135	Pcdh12	NM_017378	1	1	1
mmu-miR-125a-5p	MIMAT0000135	Map2k3	NM_008928	1	1	1
mmu-miR-125a-5p	MIMAT0000135	Dync1li2	NM_001013380	1	1	1
mmu-miR-125a-5p	MIMAT0000135	Vwc2	NM_177033	1	1	1
mmu-miR-125a-5p	MIMAT0000135	Src	NM_009271	1	1	1
mmu-miR-125a-5p	MIMAT0000135	Tacr2	NM_009314	1	1	1
mmu-miR-125a-5p	MIMAT0000135	Ankrd50	NM_001167883	1	1	1
mmu-miR-125a-5p	MIMAT0000135	Ppp2r5c	NM_012023	1	1	1
mmu-miR-125a-5p	MIMAT0000135	Arhgap20	NM_175535	1	1	1
mmu-miR-125a-5p	MIMAT0000135	Cpxm2	NM_018867	1	1	1
mmu-miR-125a-5p	MIMAT0000135	Cdc37l1	NM_025950	1	1	1
mmu-miR-125a-5p	MIMAT0000135	Bap1	NM_027088	1	1	1
mmu-miR-125a-5p	MIMAT0000135	Wisp1	NM_018865	1	1	1
mmu-miR-125a-5p	MIMAT0000135	Szrd1	NM_001025608	1	1	1
mmu-miR-125a-5p	MIMAT0000135	Man1c1	NM_207237	1	1	1
mmu-miR-125a-5p	MIMAT0000135	Tob2	NM_020507	1	1	1
mmu-miR-125a-5p	MIMAT0000135	Creb1	NM_009952	1	1	1
mmu-miR-125a-5p	MIMAT0000135	Dll4	NM_019454	1	1	1
mmu-miR-125a-5p	MIMAT0000135	Vat1	NM_012037	1	1	1
mmu-miR-125a-5p	MIMAT0000135	Ip6k1	NM_013785	1	1	1
mmu-miR-125a-5p	MIMAT0000135	Elmsan1	NM_001163502	1	1	1
mmu-miR-125a-5p	MIMAT0000135	Zfp459	NM_177811	1	1	1
mmu-miR-125a-5p	MIMAT0000135	Hs3st3a1	NM_178870	1	1	1
mmu-miR-125a-5p	MIMAT0000135	Maneal	NM_001007573	1	1	1
mmu-miR-125a-5p	MIMAT0000135	Pou2af1	NM_011136	1	1	1
mmu-miR-125a-5p	MIMAT0000135	Chd1	NM_007690	1	1	1
mmu-miR-125a-5p	MIMAT0000135	Osbpl9	NM_133885	1	1	1
mmu-miR-125a-5p	MIMAT0000135	Efr3b	NM_001082483	1	1	1
mmu-miR-125a-5p	MIMAT0000135	Fnbp1	NM_001177648	1	1	1
mmu-miR-125a-5p	MIMAT0000135	Tfcp2l1	NM_023755	1	1	1
mmu-miR-125a-5p	MIMAT0000135	Arid3a	NM_007880	1	1	1
mmu-miR-125a-5p	MIMAT0000135	Asb13	NM_178283	1	1	1
mmu-miR-125a-5p	MIMAT0000135	Slc5a1	NM_019810	1	1	1
mmu-miR-125a-5p	MIMAT0000135	Banp	NM_016812	1	1	1
mmu-miR-125a-5p	MIMAT0000135	Sptb	NM_013675	1	1	1
mmu-miR-125a-5p	MIMAT0000135	Ralbp1	NM_009067	1	1	1
mmu-miR-125a-5p	MIMAT0000135	Parp16	NM_177460	1	1	1
mmu-miR-125a-5p	MIMAT0000135	Pfkfb2	NM_008825	1	1	1
mmu-miR-125a-5p	MIMAT0000135	Slc4a10	NM_001242380	1	1	1
mmu-miR-125a-5p	MIMAT0000135	Plagl2	NM_018807	1	1	1
mmu-miR-125a-5p	MIMAT0000135	Nrbp2	NM_144847	1	1	1
mmu-miR-125a-5p	MIMAT0000135	Cpn2	NM_027904	1	1	1
mmu-miR-125a-5p	MIMAT0000135	Cxcl15	NM_011339	1	1	1
mmu-miR-125a-5p	MIMAT0000135	Cacnb1	NM_145121	1	1	1
mmu-miR-125a-5p	MIMAT0000135	Nav1	NM_173437	1	1	1
mmu-miR-125a-5p	MIMAT0000135	Efemp2	NM_001164352	1	1	1
mmu-miR-125a-5p	MIMAT0000135	Dennd2a	NM_172477	1	1	1
mmu-miR-125a-5p	MIMAT0000135	Mllt6	NM_139311	1	1	1
mmu-miR-125a-5p	MIMAT0000135	Adcy1	NM_009622	1	1	1
mmu-miR-125a-5p	MIMAT0000135	Zbtb9	NM_001005916	1	1	1
mmu-miR-125a-5p	MIMAT0000135	Nfkbib	NM_010908	1	1	1
mmu-miR-125a-5p	MIMAT0000135	Sort1	NM_019972	1	1	1
mmu-miR-125a-5p	MIMAT0000135	Cntrob	NM_172560	1	1	1
mmu-miR-125a-5p	MIMAT0000135	Map3k8	NM_007746	1	1	1
mmu-miR-125a-5p	MIMAT0000135	Zfp597	NM_001033159	1	1	1
mmu-miR-125a-5p	MIMAT0000135	Ube2l3	NM_009456	1	1	1
mmu-miR-125a-5p	MIMAT0000135	Rbp3	NM_015745	1	1	1
mmu-miR-125a-5p	MIMAT0000135	Rhobtb2	NM_153514	1	1	1
mmu-miR-125a-5p	MIMAT0000135	P2rx5	NM_033321	1	1	1
mmu-miR-125a-5p	MIMAT0000135	Pfkfb3	NM_001177753	1	1	1
mmu-miR-125a-5p	MIMAT0000135	Plekhm3	NM_001039493	1	1	1
mmu-miR-125a-5p	MIMAT0000135	Nin	NM_001081453	1	1	1
mmu-miR-125a-5p	MIMAT0000135	Scara5	NM_028903	1	1	1
mmu-miR-125a-5p	MIMAT0000135	Ucp2	NM_011671	1	1	1
mmu-miR-125a-5p	MIMAT0000135	Adrbk2	NM_177078	1	1	1
mmu-miR-125a-5p	MIMAT0000135	Med15	NM_033609	1	1	1
mmu-miR-125a-5p	MIMAT0000135	Snx8	NM_172277	1	1	1
mmu-miR-125a-5p	MIMAT0000135	Ap5m1	NM_144535	1	1	1
mmu-miR-125a-5p	MIMAT0000135	Clock	NM_007715	1	1	1
mmu-miR-125a-5p	MIMAT0000135	Krr1	NM_178610	1	1	1
mmu-miR-125a-5p	MIMAT0000135	Kcnh4	NM_001081194	1	1	1
mmu-miR-125a-5p	MIMAT0000135	Bhlhe41	NM_024469	1	1	1
mmu-miR-125a-5p	MIMAT0000135	Mobp	NM_008614	1	1	1
mmu-miR-125a-5p	MIMAT0000135	Slc46a3	NM_027872	1	1	1
mmu-miR-125a-5p	MIMAT0000135	Slc7a4	NM_144852	1	1	1
mmu-miR-125a-5p	MIMAT0000135	Ifitm10	NM_177265	1	1	1
mmu-miR-125a-5p	MIMAT0000135	Zfp952	NM_001045559	1	1	1
mmu-miR-125a-5p	MIMAT0000135	Ndst1	NM_008306	1	1	1
mmu-miR-125a-5p	MIMAT0000135	Camk2n1	NM_025451	1	1	1
mmu-miR-125a-5p	MIMAT0000135	Ppm1f	NM_176833	1	1	1
mmu-miR-125a-5p	MIMAT0000135	Iqsec2	NM_001114664	1	1	1
mmu-miR-125a-5p	MIMAT0000135	Rybp	NM_019743	1	1	1
mmu-miR-125a-5p	MIMAT0000135	Ubn1	NM_026666	1	1	1
mmu-miR-125a-5p	MIMAT0000135	Tmem79	NM_024246	1	1	1
mmu-miR-125a-5p	MIMAT0000135	Osgepl1	NM_028091	1	1	1
mmu-miR-125a-5p	MIMAT0000135	Pacsin1	NM_011861	1	1	1
mmu-miR-125a-5p	MIMAT0000135	Fam53b	NM_212473	1	1	1
mmu-miR-125a-5p	MIMAT0000135	Slc23a2	NM_018824	1	1	1
mmu-miR-125a-5p	MIMAT0000135	Art4	NM_026639	1	1	1
mmu-miR-125a-5p	MIMAT0000135	Tbc1d2b	NM_194334	1	1	1
mmu-miR-125a-5p	MIMAT0000135	Rab8b	NM_173413	1	1	1
mmu-miR-125a-5p	MIMAT0000135	Phex	NM_011077	1	1	1
mmu-miR-125a-5p	MIMAT0000135	Gpr17	NM_001025381	1	1	1
mmu-miR-125a-5p	MIMAT0000135	Zscan29	NM_178889	1	1	1
mmu-miR-125a-5p	MIMAT0000135	P2rx7	NM_011027	1	1	1
mmu-miR-125a-5p	MIMAT0000135	6330403A02Rik	NM_001081227	1	1	1
mmu-miR-125a-5p	MIMAT0000135	Kcnf1	NM_201531	1	1	1
mmu-miR-125a-5p	MIMAT0000135	Ube2j1	NM_019586	1	1	1
mmu-miR-125a-5p	MIMAT0000135	Bhlhe23	NM_080641	1	1	1
mmu-miR-125a-5p	MIMAT0000135	Rps6ka2	NM_011299	1	1	1
mmu-miR-125a-5p	MIMAT0000135	March8	NM_027920	1	1	1
mmu-miR-125a-5p	MIMAT0000135	Prdm1	NM_007548	1	1	1
mmu-miR-125a-5p	MIMAT0000135	Phf15	NM_199299	1	1	1
mmu-miR-125a-5p	MIMAT0000135	Lrrtm2	NM_178005	1	1	1
mmu-miR-125a-5p	MIMAT0000135	Def8	NM_001253783	1	1	1
mmu-miR-125a-5p	MIMAT0000135	Cbx5	NM_001110216	1	1	1
mmu-miR-125a-5p	MIMAT0000135	Pip4k2b	NM_054051	1	1	1
mmu-miR-125a-5p	MIMAT0000135	Cdh5	NM_009868	1	1	1
mmu-miR-125a-5p	MIMAT0000135	Irf4	NM_013674	1	1	1
mmu-miR-125a-5p	MIMAT0000135	Gprc5c	NM_001110337	1	1	1
mmu-miR-125a-5p	MIMAT0000135	Mgme1	NM_028984	1	1	1
mmu-miR-125a-5p	MIMAT0000135	Cdc42se1	NM_172395	1	1	1
mmu-miR-125a-5p	MIMAT0000135	Mpzl2	NM_007962	1	1	1
mmu-miR-125a-5p	MIMAT0000135	Mid1	NM_183151	1	1	1
mmu-miR-125a-5p	MIMAT0000135	Map6	NM_001048167	1	1	1
mmu-miR-125a-5p	MIMAT0000135	Slfn5	NM_183201	1	1	1
mmu-miR-125a-5p	MIMAT0000135	2610028H24Rik	NM_029816	1	1	1
mmu-miR-125a-5p	MIMAT0000135	Mafb	NM_010658	1	1	1
mmu-miR-125a-5p	MIMAT0000135	Gbp7	NM_145545	1	1	1
mmu-miR-125a-5p	MIMAT0000135	Foxp1	NM_053202	1	1	1
mmu-miR-125a-5p	MIMAT0000135	Acads	NM_007383	1	1	1
mmu-miR-125a-5p	MIMAT0000135	Plod3	NM_011962	1	1	1
mmu-miR-125a-5p	MIMAT0000135	Zbtb7a	NM_010731	1	1	1
mmu-miR-125a-5p	MIMAT0000135	Agtrap	NM_009642	1	1	1
mmu-miR-125a-5p	MIMAT0000135	2310044G17Rik	NM_173735	1	1	1
mmu-miR-125a-5p	MIMAT0000135	Slc29a3	NM_023596	1	1	1
mmu-miR-125a-5p	MIMAT0000135	Satb2	NM_139146	1	1	1
mmu-miR-125a-5p	MIMAT0000135	Xk	NM_023500	1	1	1
mmu-miR-125a-5p	MIMAT0000135	Ttf2	NM_001013026	1	1	1
mmu-miR-125a-5p	MIMAT0000135	Notch1	NM_008714	1	1	1
mmu-miR-125a-5p	MIMAT0000135	Klhdc7a	NM_173427	1	1	1
mmu-miR-125a-5p	MIMAT0000135	Nol3	NM_030152	1	1	1
mmu-miR-125a-5p	MIMAT0000135	Mpeg1	NM_010821	1	1	1
mmu-miR-125a-5p	MIMAT0000135	Homez	NM_001177705	1	1	1
mmu-miR-125a-5p	MIMAT0000135	Scn8a	NM_001077499	1	1	1
mmu-miR-125a-5p	MIMAT0000135	Sec22c	NM_178677	1	1	1
mmu-miR-125a-5p	MIMAT0000135	Tbc1d14	NM_001113362	1	1	1
mmu-miR-125a-5p	MIMAT0000135	Pear1	NM_028460	1	1	1
mmu-miR-125a-5p	MIMAT0000135	Znrf3	NM_001080924	1	1	1
mmu-miR-125a-5p	MIMAT0000135	Hnf4g	NM_013920	1	1	1
mmu-miR-125a-5p	MIMAT0000135	Myo7a	NM_001256081	1	1	1
mmu-miR-125a-5p	MIMAT0000135	Loxl4	NM_001164311	1	1	1
mmu-miR-125a-5p	MIMAT0000135	Ciapin1	NM_134141	1	1	1
mmu-miR-125a-5p	MIMAT0000135	Ptpn14	NM_008976	1	1	1
mmu-miR-125a-5p	MIMAT0000135	Tex19.2	NM_027622	1	1	1
mmu-miR-125a-5p	MIMAT0000135	Sbk1	NM_145587	1	1	1
mmu-miR-125a-5p	MIMAT0000135	Dennd6a	NM_001134465	1	1	1
mmu-miR-125a-5p	MIMAT0000135	Cdk16	NM_011049	1	1	1
mmu-miR-125a-5p	MIMAT0000135	Gpr152	NM_206973	1	1	1
mmu-miR-125a-5p	MIMAT0000135	Klf14	NM_001135093	1	1	1
mmu-miR-125a-5p	MIMAT0000135	Zer1	NM_178694	1	1	1
mmu-miR-125a-5p	MIMAT0000135	Scn2b	NM_001014761	1	1	1
mmu-miR-125a-5p	MIMAT0000135	Tmem198	NM_177056	1	1	1
mmu-miR-125a-5p	MIMAT0000135	Sv2a	NM_022030	1	1	1
mmu-miR-125a-5p	MIMAT0000135	Pmepa1	NM_022995	1	1	1
mmu-miR-125a-5p	MIMAT0000135	Stoml1	NM_026942	1	1	1
mmu-miR-125a-5p	MIMAT0000135	Fbxo42	NM_172518	1	1	1
mmu-miR-125a-5p	MIMAT0000135	Fbxo21	NM_145564	1	1	1
mmu-miR-125a-5p	MIMAT0000135	Slc35e1	NM_177766	1	1	1
mmu-miR-125a-5p	MIMAT0000135	Rnmt	NM_026440	1	1	1
mmu-miR-125a-5p	MIMAT0000135	Uqcc	NM_018888	1	1	1
mmu-miR-125a-5p	MIMAT0000135	Trak1	NM_175114	1	1	1
mmu-miR-125a-5p	MIMAT0000135	Mthfr	NM_001161798	1	1	1
mmu-miR-125a-5p	MIMAT0000135	Mast4	NM_175171	1	1	1
mmu-miR-125a-5p	MIMAT0000135	Cd22	NM_001043317	1	1	1
mmu-miR-125a-5p	MIMAT0000135	AU040320	NM_133886	1	1	1
mmu-miR-125a-5p	MIMAT0000135	Gcnt1	NM_173442	1	1	1
mmu-miR-125a-5p	MIMAT0000135	Fscn1	NM_007984	1	1	1
mmu-miR-125a-5p	MIMAT0000135	Elovl6	NM_130450	1	1	1
mmu-miR-125a-5p	MIMAT0000135	Ttc7	NM_028639	1	1	1
mmu-miR-125a-5p	MIMAT0000135	Fbxo32	NM_026346	1	1	1
mmu-miR-125a-5p	MIMAT0000135	Sft2d2	NM_145512	1	1	1
mmu-miR-125a-5p	MIMAT0000135	Arrb1	NM_177231	1	1	1
mmu-miR-125a-5p	MIMAT0000135	Ak4	NM_001177602	1	1	1
mmu-miR-125a-5p	MIMAT0000135	Zfyve27	NM_177319	1	1	1
mmu-miR-125a-5p	MIMAT0000135	Slc6a18	NM_001040692	1	1	1
mmu-miR-125a-5p	MIMAT0000135	Klf13	NM_021366	1	1	1
mmu-miR-125a-5p	MIMAT0000135	Kcnk6	NM_001033525	1	1	1
mmu-miR-125a-5p	MIMAT0000135	Tmem151a	NM_001001885	1	1	1
mmu-miR-125a-5p	MIMAT0000135	Myrfl	NM_001033333	1	1	1
mmu-miR-125a-5p	MIMAT0000135	Rom1	NM_009073	1	1	1
mmu-miR-125a-5p	MIMAT0000135	Meis2	NM_001159569	1	1	1
mmu-miR-125a-5p	MIMAT0000135	Casz1	NM_001159344	1	1	1
mmu-miR-125a-5p	MIMAT0000135	Lrrc71	NM_028971	1	1	1
mmu-miR-125a-5p	MIMAT0000135	Psmf1	NM_212446	1	1	1
mmu-miR-125a-5p	MIMAT0000135	Vwa1	NM_147776	1	1	1
mmu-miR-125a-5p	MIMAT0000135	Trpm2	NM_138301	1	1	1
mmu-miR-125a-5p	MIMAT0000135	Uhrf1bp1	NM_001080769	1	1	1
mmu-miR-125a-5p	MIMAT0000135	Mtus2	NM_029920	1	1	1
mmu-miR-125a-5p	MIMAT0000135	Ddx19b	NM_172284	1	1	1
mmu-miR-125a-5p	MIMAT0000135	Slc6a17	NM_172271	1	1	1
mmu-miR-125a-5p	MIMAT0000135	Tspan9	NM_175414	1	1	1
mmu-miR-125a-5p	MIMAT0000135	Mapk9	NM_001163672	1	1	1
mmu-miR-125a-5p	MIMAT0000135	Ucp3	NM_009464	1	1	1
mmu-miR-125a-5p	MIMAT0000135	Nyx	NM_173415	1	1	1
mmu-miR-125a-5p	MIMAT0000135	Ptpn7	NM_177081	1	1	1
mmu-miR-125a-5p	MIMAT0000135	Wnt5a	NM_009524	1	1	1
mmu-miR-125a-5p	MIMAT0000135	Stat5b	NM_011489	1	1	1
mmu-miR-125a-5p	MIMAT0000135	Ramp1	NM_016894	1	1	1
mmu-miR-125a-5p	MIMAT0000135	Mesdc2	NM_023403	1	1	1
mmu-miR-125a-5p	MIMAT0000135	Odf2	NM_001113213	1	1	1
mmu-miR-125a-5p	MIMAT0000135	Spire1	NM_194355	1	1	1
mmu-miR-125a-5p	MIMAT0000135	Mrgprx2	NM_001034868	1	1	1
mmu-miR-125a-5p	MIMAT0000135	Scn4a	NM_133199	1	1	1
mmu-miR-125a-5p	MIMAT0000135	C77370	NM_001077354	1	1	1
mmu-miR-125a-5p	MIMAT0000135	Sgpl1	NM_009163	1	1	1
mmu-miR-125a-5p	MIMAT0000135	Hyou1	NM_021395	1	1	1
mmu-miR-125a-5p	MIMAT0000135	Ing5	NM_025454	1	1	1
mmu-miR-125a-5p	MIMAT0000135	Rapgef1	NM_001039087	1	1	1
mmu-miR-125a-5p	MIMAT0000135	Il1r1	NM_001123382	1	1	1
mmu-miR-125a-5p	MIMAT0000135	Psmg3	NM_025604	1	1	1
mmu-miR-125a-5p	MIMAT0000135	Tkt	NM_009388	1	1	1
mmu-miR-125a-5p	MIMAT0000135	Arhgef18	NM_133962	1	1	1
mmu-miR-125a-5p	MIMAT0000135	C130079G13Rik	NM_177661	1	1	1
mmu-miR-125a-5p	MIMAT0000135	Acer2	NM_139306	1	1	1
mmu-miR-125a-5p	MIMAT0000135	Plcxd1	NM_207279	1	1	1
mmu-miR-125a-5p	MIMAT0000135	Dicer1	NM_148948	1	1	1
mmu-miR-125a-5p	MIMAT0000135	Esrra	NM_007953	1	1	1
mmu-miR-125a-5p	MIMAT0000135	Synpo	NM_177340	1	1	1
mmu-miR-125a-5p	MIMAT0000135	Scube1	NM_022723	1	1	1
mmu-miR-125a-5p	MIMAT0000135	Cyld	NM_001128171	1	1	1
mmu-miR-125a-5p	MIMAT0000135	Man1b1	NM_001029983	1	1	1
mmu-miR-125a-5p	MIMAT0000135	Cst7	NM_009977	1	1	1
mmu-miR-125a-5p	MIMAT0000135	Tmed8	NM_001033475	1	1	1
mmu-miR-125a-5p	MIMAT0000135	Tmem184b	NM_172608	1	1	1
mmu-miR-125a-5p	MIMAT0000135	Rps7	NM_011300	1	1	1
mmu-miR-125a-5p	MIMAT0000135	Ajuba	NM_010590	1	1	1
mmu-miR-125a-5p	MIMAT0000135	Irg1	NM_008392	1	1	1
mmu-miR-125a-5p	MIMAT0000135	Tbc1d1	NM_019636	1	1	1
mmu-miR-125a-5p	MIMAT0000135	Lrtm1	NM_176920	1	1	1
mmu-miR-125a-5p	MIMAT0000135	Mark2	NM_007928	1	1	1
mmu-miR-125a-5p	MIMAT0000135	Ppp1r16b	NM_001159662	1	1	1
mmu-miR-125a-5p	MIMAT0000135	Cdr2l	NM_001080929	1	1	1
mmu-miR-125a-5p	MIMAT0000135	Brms1	NM_134155	1	1	1
mmu-miR-125a-5p	MIMAT0000135	Cecr5	NM_144815	1	1	1
mmu-miR-125a-5p	MIMAT0000135	Capn1	NM_007600	1	1	1
mmu-miR-125a-5p	MIMAT0000135	Igtp	NM_018738	1	1	1
mmu-miR-125a-5p	MIMAT0000135	Ppfia4	NM_001144855	1	1	1
mmu-miR-125a-5p	MIMAT0000135	Mettl14	NM_201638	1	1	1
mmu-miR-125a-5p	MIMAT0000135	Dusp15	NM_001159376	1	1	1
mmu-miR-125a-5p	MIMAT0000135	Dpep1	NM_007876	1	1	1
mmu-miR-125a-5p	MIMAT0000135	Acer1	NM_175731	1	1	1
mmu-miR-125a-5p	MIMAT0000135	Cotl1	NM_028071	1	1	1
mmu-miR-125a-5p	MIMAT0000135	Tmx2	NM_025868	1	1	1
mmu-miR-125a-5p	MIMAT0000135	Rab17	NM_008998	1	1	1
mmu-miR-125a-5p	MIMAT0000135	Rfxank	NM_011266	1	1	1
mmu-miR-125a-5p	MIMAT0000135	Lrig2	NM_001025067	1	1	1
mmu-miR-125a-5p	MIMAT0000135	Pilrb2	NM_001024932	1	1	1
mmu-miR-125a-5p	MIMAT0000135	Bbs1	NM_001033128	1	1	1
mmu-miR-125a-5p	MIMAT0000135	Hapln1	NM_013500	1	1	1
mmu-miR-125a-5p	MIMAT0000135	Cyyr1	NM_144853	1	1	1
mmu-miR-125a-5p	MIMAT0000135	Zfhx2	NM_001039198	1	1	1
mmu-miR-125a-5p	MIMAT0000135	Il6ra	NM_010559	1	1	1
mmu-miR-125a-5p	MIMAT0000135	BC024139	NM_001142968	1	1	1
mmu-miR-125a-5p	MIMAT0000135	Fgfr3	NM_001163215	1	1	1
mmu-miR-125a-5p	MIMAT0000135	Clec3b	NM_011606	1	1	1
mmu-miR-125a-5p	MIMAT0000135	Fchsd1	NM_175684	1	1	1
mmu-miR-125a-5p	MIMAT0000135	Gfra3	NM_010280	1	1	1
mmu-miR-125a-5p	MIMAT0000135	Ercc2	NM_007949	1	1	1
mmu-miR-125a-5p	MIMAT0000135	Sh3tc2	NM_172628	1	1	1
mmu-miR-125a-5p	MIMAT0000135	St3gal2	NM_009179	1	1	1
mmu-miR-125a-5p	MIMAT0000135	Grk1	NM_011881	1	1	1
mmu-miR-125a-5p	MIMAT0000135	Iba57	NM_173785	1	1	1
mmu-miR-125a-5p	MIMAT0000135	Phc2	NM_018774	1	1	1
mmu-miR-125a-5p	MIMAT0000135	Dnajc10	NM_024181	1	1	1
mmu-miR-125a-5p	MIMAT0000135	Dcp2	NM_027490	1	1	1
mmu-miR-125a-5p	MIMAT0000135	Ceacam19	NM_177036	1	1	1
mmu-miR-125a-5p	MIMAT0000135	Fam131b	NM_029528	1	1	1
mmu-miR-125a-5p	MIMAT0000135	Thtpa	NM_153083	1	1	1
mmu-miR-125a-5p	MIMAT0000135	Cdk18	NM_008795	1	1	1
mmu-miR-125a-5p	MIMAT0000135	Cyp2s1	NM_028775	1	1	1
mmu-miR-125a-5p	MIMAT0000135	Srebf2	NM_033218	1	1	1
mmu-miR-125a-5p	MIMAT0000135	A830010M20Rik	NM_001007574	1	1	1
mmu-miR-125a-5p	MIMAT0000135	Dagla	NM_198114	1	1	1
mmu-miR-125a-5p	MIMAT0000135	Cplx2	NM_009946	1	1	1
mmu-miR-125a-5p	MIMAT0000135	Slc16a10	NM_001114332	1	1	1
mmu-miR-125a-5p	MIMAT0000135	Prickle2	NM_001134460	1	1	1
mmu-miR-125a-5p	MIMAT0000135	Uggt1	NM_198899	1	1	1
mmu-miR-125a-5p	MIMAT0000135	Wiz	NM_011717	1	1	1
mmu-miR-125a-5p	MIMAT0000135	Fam211b	NM_198860	1	1	1
mmu-miR-125a-5p	MIMAT0000135	Tbrg4	NM_134011	1	1	1
mmu-miR-125a-5p	MIMAT0000135	Mtfp1	NM_026443	1	1	1
mmu-miR-125a-5p	MIMAT0000135	C130074G19Rik	NM_178692	1	1	1
mmu-miR-125a-5p	MIMAT0000135	Hsdl1	NM_175185	1	1	1
mmu-miR-125a-5p	MIMAT0000135	Fam129b	NM_146119	1	1	1
mmu-miR-125a-5p	MIMAT0000135	Tppp	NM_182839	1	1	1
mmu-miR-125a-5p	MIMAT0000135	Saal1	NM_030233	1	1	1
mmu-miR-125a-5p	MIMAT0000135	Senp1	NM_144851	1	1	1
mmu-miR-125a-5p	MIMAT0000135	Arnt2	NM_007488	1	1	1
mmu-miR-125a-5p	MIMAT0000135	Aox4	NM_023631	1	1	1
mmu-miR-125a-5p	MIMAT0000135	Hsd17b7	NM_010476	1	1	1
mmu-miR-125a-5p	MIMAT0000135	Bcat1	NM_007532	1	1	1
mmu-miR-125a-5p	MIMAT0000135	Spdyb	NM_029048	1	1	1
mmu-miR-125a-5p	MIMAT0000135	Sectm1b	NM_026907	1	1	1
mmu-miR-125a-5p	MIMAT0000135	AW146154	NM_001033530	1	1	1
mmu-miR-125a-5p	MIMAT0000135	D15Ertd621e	NM_145959	1	1	1
mmu-miR-125a-5p	MIMAT0000135	Samd10	NM_172676	1	1	1
mmu-miR-125a-5p	MIMAT0000135	1110057K04Rik	NM_172401	1	1	1
mmu-miR-125a-5p	MIMAT0000135	Saysd1	NM_026209	1	1	1
mmu-miR-125a-5p	MIMAT0000135	Il17rd	NM_134437	1	1	1
mmu-miR-125a-5p	MIMAT0000135	Slc48a1	NM_026353	1	1	1
mmu-miR-125a-5p	MIMAT0000135	Krba1	NM_133922	1	1	1
mmu-miR-125a-5p	MIMAT0000135	Ust	NM_177387	1	1	1
mmu-miR-125a-5p	MIMAT0000135	Chrna4	NM_015730	1	1	1
mmu-miR-125a-5p	MIMAT0000135	Pacs2	NM_001081170	1	1	1
mmu-miR-125a-5p	MIMAT0000135	Gon4l	NM_001242372	1	1	1
mmu-miR-125a-5p	MIMAT0000135	Hivep2	NM_010437	1	1	1
mmu-miR-125a-5p	MIMAT0000135	Fam134c	NM_028933	1	1	1
mmu-miR-125a-5p	MIMAT0000135	Tceb3	NM_013736	1	1	1
mmu-miR-125a-5p	MIMAT0000135	Snx22	NM_001025612	1	1	1
mmu-miR-125a-5p	MIMAT0000135	Tspyl5	NM_001085421	1	1	1
mmu-miR-125a-5p	MIMAT0000135	Bdnf	NM_007540	1	1	1
mmu-miR-125a-5p	MIMAT0000135	Slc7a1	NM_007513	1	1	1
mmu-miR-125a-5p	MIMAT0000135	Tead4	NM_011567	1	1	1
mmu-miR-125a-5p	MIMAT0000135	Tada3	NM_133932	1	1	1
mmu-miR-125a-5p	MIMAT0000135	0610030E20Rik	NM_026696	1	1	1
mmu-miR-125a-5p	MIMAT0000135	B3gntl1	NM_178664	1	1	1
mmu-miR-125a-5p	MIMAT0000135	Pias3	NM_146135	1	1	1
mmu-miR-125a-5p	MIMAT0000135	Tnk1	NM_031880	1	1	1
mmu-miR-125a-5p	MIMAT0000135	D10Jhu81e	NM_138601	1	1	1
mmu-miR-125a-5p	MIMAT0000135	5830403L16Rik	NM_178243	1	1	1
mmu-miR-125a-5p	MIMAT0000135	Sim1	NM_011376	1	1	1
mmu-miR-125a-5p	MIMAT0000135	Lif	NM_008501	1	1	1
mmu-miR-125a-5p	MIMAT0000135	Lpp	NM_178665	1	1	1
mmu-miR-125a-5p	MIMAT0000135	Cyp24a1	NM_009996	1	1	1
mmu-miR-125a-5p	MIMAT0000135	Mapk12	NM_013871	1	1	1
mmu-miR-125a-5p	MIMAT0000135	Plcxd2	NM_001134480	1	1	1
mmu-miR-125a-5p	MIMAT0000135	Abcf1	NM_013854	1	1	1
mmu-miR-125a-5p	MIMAT0000135	Usp45	NM_152825	1	1	1
mmu-miR-125a-5p	MIMAT0000135	Mapk9	NM_016961	1	1	1
mmu-miR-125a-5p	MIMAT0000135	Golga7b	NM_001141983	1	1	1
mmu-miR-125a-5p	MIMAT0000135	B430306N03Rik	NM_177083	1	1	1
mmu-miR-125a-5p	MIMAT0000135	Gm21685	XM_003688928	1	1	1
mmu-miR-125a-5p	MIMAT0000135	Rhebl1	NM_026967	1	1	1
mmu-miR-125a-5p	MIMAT0000135	Stc1	NM_009285	1	1	1
mmu-miR-125a-5p	MIMAT0000135	Sebox	NM_008759	1	1	1
mmu-miR-125a-5p	MIMAT0000135	Sgsh	NM_018822	1	1	1
mmu-miR-125a-5p	MIMAT0000135	Qtrtd1	NM_029128	1	1	1
mmu-miR-125a-5p	MIMAT0000135	Aldh1l1	NM_027406	1	1	1
mmu-miR-125a-5p	MIMAT0000135	Rasgrp4	NM_001174155	1	1	1
mmu-miR-125a-5p	MIMAT0000135	Ppard	NM_011145	1	1	1
mmu-miR-125a-5p	MIMAT0000135	Tln2	NM_001081242	1	1	1
mmu-miR-125a-5p	MIMAT0000135	Mdga1	NM_001081160	1	1	1
mmu-miR-125a-5p	MIMAT0000135	Slc25a16	NM_175194	1	1	1
mmu-miR-125a-5p	MIMAT0000135	Dcx	NM_001110222	1	1	1
mmu-miR-125a-5p	MIMAT0000135	Gltp	NM_019821	1	1	1
mmu-miR-125a-5p	MIMAT0000135	Ccdc36	NM_001135198	1	1	1
mmu-miR-125a-5p	MIMAT0000135	Fam120b	NM_024203	1	1	1
mmu-miR-125a-5p	MIMAT0000135	Tmem181a	NM_001033178	1	1	1
mmu-miR-125a-5p	MIMAT0000135	Tmem50b	NM_030018	1	1	1
mmu-miR-125a-5p	MIMAT0000135	Zc3h11a	NM_144530	1	1	1
mmu-miR-125a-5p	MIMAT0000135	Rc3h2	NM_001100591	1	1	1
mmu-miR-125a-5p	MIMAT0000135	Sncb	NM_033610	1	1	1
mmu-miR-125a-5p	MIMAT0000135	Gabpb2	NM_029885	1	1	1
mmu-miR-125a-5p	MIMAT0000135	Rab38	NM_028238	1	1	1
mmu-miR-125a-5p	MIMAT0000135	Lrrc61	NM_177736	1	1	1
mmu-miR-125a-5p	MIMAT0000135	Trim30a	NM_009099	1	1	1
mmu-miR-125a-5p	MIMAT0000135	Grpel2	NM_021296	1	1	1
mmu-miR-125a-5p	MIMAT0000135	Cacna1i	NM_001044308	1	1	1
mmu-miR-125a-5p	MIMAT0000135	Dusp18	NM_173745	1	1	1
mmu-miR-125a-5p	MIMAT0000135	Slco2b1	NM_001252530	1	1	1
mmu-miR-125a-5p	MIMAT0000135	Emp1	NM_010128	1	1	1
mmu-miR-125a-5p	MIMAT0000135	Barhl1	NM_019446	1	1	1
mmu-miR-125a-5p	MIMAT0000135	2810408M09Rik	NM_001007581	1	1	1
mmu-miR-125a-5p	MIMAT0000135	Dtd2	NM_029545	1	1	1
mmu-miR-125a-5p	MIMAT0000135	Sema4c	NM_001126047	1	1	1
mmu-miR-125a-5p	MIMAT0000135	Usp24	NM_183225	1	1	1
mmu-miR-125a-5p	MIMAT0000135	Capn5	NM_007602	1	1	1
mmu-miR-125a-5p	MIMAT0000135	Krt8	NM_031170	1	1	1
mmu-miR-125a-5p	MIMAT0000135	Nr2c2	NM_011630	1	1	1
mmu-miR-125a-5p	MIMAT0000135	Nwd1	NM_176940	1	1	1
mmu-miR-125a-5p	MIMAT0000135	Gnao1	NM_001113384	1	1	1
mmu-miR-125a-5p	MIMAT0000135	Dad1	NM_010015	1	1	1
mmu-miR-125a-5p	MIMAT0000135	Ak5	NM_001081277	1	1	1
mmu-miR-125a-5p	MIMAT0000135	Tmem229b	NM_178745	1	1	1
mmu-miR-125a-5p	MIMAT0000135	Kdm8	NM_029842	1	1	1
mmu-miR-125a-5p	MIMAT0000135	Ubtd1	NM_145500	1	1	1
mmu-miR-125a-5p	MIMAT0000135	Zdhhc15	NM_175358	1	1	1
mmu-miR-125a-5p	MIMAT0000135	Avpr1b	NM_011924	1	1	1
mmu-miR-125a-5p	MIMAT0000135	Frmpd4	NM_001033330	1	1	1
mmu-miR-125a-5p	MIMAT0000135	Serpinb9	NM_009256	1	1	1
mmu-miR-125a-5p	MIMAT0000135	Lrp6	NM_008514	1	1	1
mmu-miR-125a-5p	MIMAT0000135	Ahrr	NM_009644	1	1	1
mmu-miR-125a-5p	MIMAT0000135	Dusp26	NM_025869	1	1	1
mmu-miR-125a-5p	MIMAT0000135	Pomt2	NM_153415	1	1	1
mmu-miR-125a-5p	MIMAT0000135	Usf1	NM_009480	1	1	1
mmu-miR-125a-5p	MIMAT0000135	4632428N05Rik	NM_028732	1	1	1
mmu-miR-125a-5p	MIMAT0000135	Cnnm4	NM_033570	1	1	1
mmu-miR-125a-5p	MIMAT0000135	Stx1a	NM_016801	1	1	1
mmu-miR-125a-5p	MIMAT0000135	Nkain3	NM_172987	1	1	1
mmu-miR-125a-5p	MIMAT0000135	Cnga2	NM_007724	1	1	1
mmu-miR-125a-5p	MIMAT0000135	Oprd1	NM_013622	1	1	1
mmu-miR-125a-5p	MIMAT0000135	C2cd4c	NM_198614	1	1	1
mmu-miR-125a-5p	MIMAT0000135	Ulk3	NM_027895	1	1	1
mmu-miR-125a-5p	MIMAT0000135	Scnn1a	NM_011324	1	1	1
mmu-miR-125a-5p	MIMAT0000135	Nrm	NM_134122	1	1	1
mmu-miR-125a-5p	MIMAT0000135	Ankrd44	NM_001081433	1	1	1
mmu-miR-125a-5p	MIMAT0000135	Cacna1c	NM_001256002	1	1	1
mmu-miR-125a-5p	MIMAT0000135	Paip2b	NM_146169	1	1	1
mmu-miR-125a-5p	MIMAT0000135	Zswim5	NM_001029912	1	1	1
mmu-miR-125a-5p	MIMAT0000135	Frmd4a	NM_001177843	1	1	1
mmu-miR-125a-5p	MIMAT0000135	Bahd1	NM_001045523	1	1	1
mmu-miR-125a-5p	MIMAT0000135	Hnrnpul2	NM_001081196	1	1	1
mmu-miR-125a-5p	MIMAT0000135	Zfp456	NM_001001186	1	1	1
mmu-miR-125a-5p	MIMAT0000135	Peli2	NM_033602	1	1	1
mmu-miR-125a-5p	MIMAT0000135	Znrf1	NM_133206	1	1	1
mmu-miR-125a-5p	MIMAT0000135	Map2k7	NM_001164172	1	1	1
mmu-miR-125a-5p	MIMAT0000135	Glyctk	NM_174846	1	1	1
mmu-miR-125a-5p	MIMAT0000135	Rhoq	NM_145491	1	1	1
mmu-miR-125a-5p	MIMAT0000135	Armc2	NM_001034858	1	1	1
mmu-miR-125a-5p	MIMAT0000135	Srf	NM_020493	1	1	1
mmu-miR-125a-5p	MIMAT0000135	Pik3cd	NM_008840	1	1	1
mmu-miR-125a-5p	MIMAT0000135	Mlycd	NM_019966	1	1	1
mmu-miR-125a-5p	MIMAT0000135	Vps13b	NM_177151	1	1	1
mmu-miR-125a-5p	MIMAT0000135	Lifr	NM_013584	1	1	1
mmu-miR-125a-5p	MIMAT0000135	Tmem231	NM_001033321	1	1	1
mmu-miR-125a-5p	MIMAT0000135	Atoh8	NM_153778	1	1	1
mmu-miR-125a-5p	MIMAT0000135	Nceh1	NM_178772	1	1	1
mmu-miR-125a-5p	MIMAT0000135	Zswim4	NM_172503	1	1	1
mmu-miR-125a-5p	MIMAT0000135	Pitpna	NM_008850	1	1	1
mmu-miR-125a-5p	MIMAT0000135	Avl9	NM_030235	1	1	1
mmu-miR-125a-5p	MIMAT0000135	Rbm33	NM_028234	1	1	1
mmu-miR-125a-5p	MIMAT0000135	Arid1b	NM_001085355	1	1	1
mmu-miR-125a-5p	MIMAT0000135	Slc43a2	NM_001199283	1	1	1
mmu-miR-125a-5p	MIMAT0000135	Cd34	NM_001111059	1	1	1
mmu-miR-125a-5p	MIMAT0000135	1700026L06Rik	NM_027283	1	1	1
mmu-miR-125a-5p	MIMAT0000135	Ppm1n	NM_177691	1	1	1
mmu-miR-125a-5p	MIMAT0000135	Lamc2	NM_008485	1	1	1
mmu-miR-125a-5p	MIMAT0000135	Srrm3	NM_021403	1	1	1
mmu-miR-125a-5p	MIMAT0000135	Galnt12	NM_172693	1	1	1
mmu-miR-125a-5p	MIMAT0000135	Dnajb5	NM_019874	1	1	1
mmu-miR-125a-5p	MIMAT0000135	Stard5	NM_023377	1	1	1
mmu-miR-125a-5p	MIMAT0000135	Igsf5	NM_001177887	1	1	1
mmu-miR-125a-5p	MIMAT0000135	Tchp	NM_029992	1	1	1
mmu-miR-125a-5p	MIMAT0000135	Ceacam1	NM_001039185	1	1	1
mmu-miR-125a-5p	MIMAT0000135	Trim65	NM_178802	1	1	1
mmu-miR-125a-5p	MIMAT0000135	Strbp	NM_009261	1	1	1
mmu-miR-125a-5p	MIMAT0000135	Atxn7l3	NM_001098836	1	1	1
mmu-miR-125a-5p	MIMAT0000135	Tmem17	NM_153596	1	1	1
mmu-miR-125a-5p	MIMAT0000135	Npl	NM_028749	1	1	1
mmu-miR-125a-5p	MIMAT0000135	Nptx1	NM_008730	1	1	1
mmu-miR-125a-5p	MIMAT0000135	Bambi	NM_026505	1	1	1
mmu-miR-125a-5p	MIMAT0000135	Mlxip	NM_133917	1	1	1
mmu-miR-125a-5p	MIMAT0000135	Csnk2a2	NM_009974	1	1	1
mmu-miR-125a-5p	MIMAT0000135	BC030476	NM_173421	1	1	1
mmu-miR-125a-5p	MIMAT0000135	Cxcl12	NM_001012477	1	1	1
mmu-miR-125a-5p	MIMAT0000135	Bet1	NM_009748	1	1	1
mmu-miR-125a-5p	MIMAT0000135	Fam73a	NM_174868	1	1	1
mmu-miR-125a-5p	MIMAT0000135	Fuz	NM_027376	1	1	1
mmu-miR-125a-5p	MIMAT0000135	Tecta	NM_009347	1	1	1
mmu-miR-125a-5p	MIMAT0000135	E130309D14Rik	NM_001013784	1	1	1
mmu-miR-125a-5p	MIMAT0000135	Ankrd33b	NM_001164441	1	1	1
mmu-miR-125a-5p	MIMAT0000135	Zfp523	NM_172617	1	1	1
mmu-miR-125a-5p	MIMAT0000135	Mapk8ip3	NM_013931	1	1	1
mmu-miR-125a-5p	MIMAT0000135	Tor1aip2	NM_172843	1	1	1
mmu-miR-125a-5p	MIMAT0000135	Nefm	NM_008691	1	1	1
mmu-miR-125a-5p	MIMAT0000135	Mlec	NM_175403	1	1	1
mmu-miR-125a-5p	MIMAT0000135	Nlgn2	NM_198862	1	1	1
mmu-miR-125a-5p	MIMAT0000135	Myo18a	NM_011586	1	1	1
mmu-miR-125a-5p	MIMAT0000135	Emid1	NM_080595	1	1	1
mmu-miR-125a-5p	MIMAT0000135	Gpr116	NM_001081178	1	1	1
mmu-miR-125a-5p	MIMAT0000135	Slc16a1	NM_009196	1	1	1
mmu-miR-125a-5p	MIMAT0000135	Lmnb2	NM_010722	1	1	1
mmu-miR-125a-5p	MIMAT0000135	Zdhhc17	NM_172554	1	1	1
mmu-miR-125a-5p	MIMAT0000135	Dpf2	NM_011262	1	1	1
mmu-miR-125a-5p	MIMAT0000135	Wnt7a	NM_009527	1	1	1
mmu-miR-125a-5p	MIMAT0000135	Kdm4b	NM_172132	1	1	1
mmu-miR-125a-5p	MIMAT0000135	Ebpl	NM_026598	1	1	1
mmu-miR-125a-5p	MIMAT0000135	Rgma	NM_177740	1	1	1
mmu-miR-125a-5p	MIMAT0000135	Slc8a2	NM_148946	1	1	1
mmu-miR-125a-5p	MIMAT0000135	Set	NM_001204875	1	1	1
mmu-miR-125a-5p	MIMAT0000135	Ildr1	NM_134109	1	1	1
mmu-miR-125a-5p	MIMAT0000135	Ikzf1	NM_001025597	1	1	1
mmu-miR-125a-5p	MIMAT0000135	9830107B12Rik	NM_001177896	1	1	1
mmu-miR-125a-5p	MIMAT0000135	Sh2b1	NM_011363	1	1	1
mmu-miR-125a-5p	MIMAT0000135	Gdnf	NM_010275	1	1	1
mmu-miR-125a-5p	MIMAT0000135	Shank3	NM_021423	1	1	1
mmu-miR-125a-5p	MIMAT0000135	Gtf2h3	NM_181410	1	1	1
mmu-miR-125a-5p	MIMAT0000135	Prrc1	NM_028447	1	1	1
mmu-miR-125a-5p	MIMAT0000135	Tex19.1	NM_028602	1	1	1
mmu-miR-125a-5p	MIMAT0000135	Zcchc24	NM_001101433	1	1	1
mmu-miR-125a-5p	MIMAT0000135	Ncor2	NM_011424	1	1	1
mmu-miR-125a-5p	MIMAT0000135	Tgoln1	NM_009443	1	1	1
mmu-miR-125a-5p	MIMAT0000135	Ttpal	NM_029512	1	1	1
mmu-miR-125a-5p	MIMAT0000135	Srrm4	NM_026886	1	1	1
mmu-miR-125a-5p	MIMAT0000135	Gga2	NM_028758	1	1	1
mmu-miR-125a-5p	MIMAT0000135	Sidt2	NM_172257	1	1	1
mmu-miR-125a-5p	MIMAT0000135	Syngr3	NM_011522	1	1	1
mmu-miR-125a-5p	MIMAT0000135	Kcnt1	NM_175462	1	1	1
mmu-miR-125a-5p	MIMAT0000135	Stx8	NM_018768	1	1	1
mmu-miR-125a-5p	MIMAT0000135	Sarm1	NM_001168521	1	1	1
mmu-miR-125a-5p	MIMAT0000135	Ttc38	NM_001033337	1	1	1
mmu-miR-125a-5p	MIMAT0000135	Anapc11	NM_001038230	1	1	1
mmu-miR-125a-5p	MIMAT0000135	Kcna1	NM_010595	1	1	1
mmu-miR-125a-5p	MIMAT0000135	Mau2	NM_028993	1	1	1
mmu-miR-125a-5p	MIMAT0000135	Tspyl4	NM_030203	1	1	1
mmu-miR-125a-5p	MIMAT0000135	C230081A13Rik	NM_172924	1	1	1
mmu-miR-125a-5p	MIMAT0000135	Zfp408	NM_001033451	1	1	1
mmu-miR-125a-5p	MIMAT0000135	Sh2d2a	NM_021309	1	1	1
mmu-miR-125a-5p	MIMAT0000135	Fam47e	NM_001033478	1	1	1
mmu-miR-125a-5p	MIMAT0000135	Bhlha15	NM_010800	1	1	1
mmu-miR-125a-5p	MIMAT0000135	Mtf1	NM_008636	1	1	1
mmu-miR-125a-5p	MIMAT0000135	Zfp41	NM_011759	1	1	1
mmu-miR-125a-5p	MIMAT0000135	Sema4d	NM_013660	1	1	1
mmu-miR-125a-5p	MIMAT0000135	Rhot2	NM_145999	1	1	1
mmu-miR-125a-5p	MIMAT0000135	Il10ra	NM_008348	1	1	1
mmu-miR-125a-5p	MIMAT0000135	Kcnc1	NM_008421	1	1	1
mmu-miR-125a-5p	MIMAT0000135	Celsr1	NM_009886	1	1	1
mmu-miR-125a-5p	MIMAT0000135	Polr3f	NM_029763	1	1	1
mmu-miR-125a-5p	MIMAT0000135	Daam1	NM_026102	1	1	1
mmu-miR-125a-5p	MIMAT0000135	Zfyve21	NM_026752	1	1	1
mmu-miR-125a-5p	MIMAT0000135	Cd55	NM_010016	1	1	1
mmu-miR-125a-5p	MIMAT0000135	F10	NM_001242368	1	1	1
mmu-miR-125a-5p	MIMAT0000135	Ap1s3	NM_183027	1	1	1
mmu-miR-125a-5p	MIMAT0000135	Clic4	NM_013885	1	1	1
mmu-miR-125a-5p	MIMAT0000135	Lrrc8a	NM_177725	1	1	1
mmu-miR-125a-5p	MIMAT0000135	Slc22a5	NM_011396	1	1	1
mmu-miR-125a-5p	MIMAT0000135	Adamtsl1	NM_029967	1	1	1
mmu-miR-125a-5p	MIMAT0000135	Serpinb5	NM_009257	1	1	1
mmu-miR-125a-5p	MIMAT0000135	Asic1	NM_009597	1	1	1
mmu-miR-125a-5p	MIMAT0000135	Aicda	NM_009645	1	1	1
mmu-miR-125a-5p	MIMAT0000135	Mbp	NM_001025245	1	1	1
mmu-miR-125a-5p	MIMAT0000135	Sez6l	NM_001253916	1	1	1
mmu-miR-125a-5p	MIMAT0000135	Ehd4	NM_133838	1	1	1
mmu-miR-125a-5p	MIMAT0000135	Ino80d	NM_001114609	1	1	1
mmu-miR-125a-5p	MIMAT0000135	Zfp444	NM_001146024	1	1	1
mmu-miR-125a-5p	MIMAT0000135	Slc2a9	NM_001102414	1	1	1
mmu-miR-125a-5p	MIMAT0000135	Lingo3	NM_001013758	1	1	1
mmu-miR-125a-5p	MIMAT0000135	Coasy	NM_027896	1	1	1
mmu-miR-125a-5p	MIMAT0000135	Zfp160	NM_145483	1	1	1
mmu-miR-125a-5p	MIMAT0000135	Ipmk	NM_027184	1	1	1
mmu-miR-125a-5p	MIMAT0000135	Il7r	NM_008372	1	1	1
mmu-miR-125a-5p	MIMAT0000135	Cd2bp2	NM_027353	1	1	1
mmu-miR-125a-5p	MIMAT0000135	Rhov	NM_145530	1	1	1
mmu-miR-125a-5p	MIMAT0000135	Cst6	NM_028623	1	1	1
mmu-miR-125a-5p	MIMAT0000135	Ist1	NM_028018	1	1	1
mmu-miR-125a-5p	MIMAT0000135	Edem1	NM_138677	1	1	1
mmu-miR-125a-5p	MIMAT0000135	Fam212b	NM_175398	1	1	1
mmu-miR-125a-5p	MIMAT0000135	Hmg20a	NM_025812	1	1	1
mmu-miR-125a-5p	MIMAT0000135	Amotl1	NM_001081395	1	1	1
mmu-miR-125a-5p	MIMAT0000135	Tns3	NM_001083587	1	1	1
mmu-miR-125a-5p	MIMAT0000135	Serinc2	NM_001253386	1	1	1
mmu-miR-125a-5p	MIMAT0000135	Rcsd1	NM_178593	1	1	1
mmu-miR-125a-5p	MIMAT0000135	Tssk4	NM_001253889	1	1	1
mmu-miR-125a-5p	MIMAT0000135	Stat1	NM_009283	1	1	1
mmu-miR-125a-5p	MIMAT0000135	Tbc1d16	NM_172443	1	1	1
mmu-miR-125a-5p	MIMAT0000135	Slc30a10	NM_001033286	1	1	1
mmu-miR-125a-5p	MIMAT0000135	Pla2g2f	NM_012045	1	1	1
mmu-miR-125a-5p	MIMAT0000135	Cep135	NM_199032	1	1	1
mmu-miR-125a-5p	MIMAT0000135	Ptgr1	NM_025968	1	1	1
mmu-miR-125a-5p	MIMAT0000135	Tmem260	NM_172600	1	1	1
mmu-miR-125a-5p	MIMAT0000135	Mmp11	NM_008606	1	1	1
mmu-miR-125a-5p	MIMAT0000135	Galnt14	NM_027864	1	1	1
mmu-miR-125a-5p	MIMAT0000135	Snx27	NM_029721	1	1	1
mmu-miR-125a-5p	MIMAT0000135	Lnpep	NM_172827	1	1	1
mmu-miR-125a-5p	MIMAT0000135	Lynx1	NM_011838	1	1	1
mmu-miR-125a-5p	MIMAT0000135	Cep85	NM_144527	1	1	1
mmu-miR-125a-5p	MIMAT0000135	Os9	NM_001171026	1	1	1
mmu-miR-125a-5p	MIMAT0000135	Gcnt2	NM_008105	1	1	1
mmu-miR-125a-5p	MIMAT0000135	Tmed9	NM_026211	1	1	1
mmu-miR-125a-5p	MIMAT0000135	Gpatch2	NM_026367	1	1	1
mmu-miR-125a-5p	MIMAT0000135	Ypel2	NM_001005341	1	1	1
mmu-miR-125a-5p	MIMAT0000135	Zfp316	NM_017467	1	1	1
mmu-miR-125a-5p	MIMAT0000135	Tspan1	NM_133681	1	1	1
mmu-miR-125a-5p	MIMAT0000135	Fam171a2	NM_199200	1	1	1
mmu-miR-125a-5p	MIMAT0000135	Rad21	NM_009009	1	1	1
mmu-miR-125a-5p	MIMAT0000135	Golm1	NM_027307	1	1	1
mmu-miR-125a-5p	MIMAT0000135	Ppil2	NM_001252444	1	1	1
mmu-miR-125a-5p	MIMAT0000135	1700001L19Rik	NM_027035	1	1	1
mmu-miR-125a-5p	MIMAT0000135	Stard7	NM_139308	1	1	1
mmu-miR-125a-5p	MIMAT0000135	Otog	NM_013624	1	1	1
mmu-miR-125a-5p	MIMAT0000135	Ghdc	NM_031871	1	1	1
mmu-miR-125a-5p	MIMAT0000135	Slc7a2	NM_007514	1	1	1
mmu-miR-125a-5p	MIMAT0000135	Knop1	NM_023197	1	1	1
mmu-miR-125a-5p	MIMAT0000135	Rabep2	NM_030566	1	1	1
mmu-miR-125a-5p	MIMAT0000135	Synm	NM_201639	1	1	1
mmu-miR-125a-5p	MIMAT0000135	C5ar2	NM_176912	1	1	1
mmu-miR-125a-5p	MIMAT0000135	Gjc1	NM_008122	1	1	1
mmu-miR-125a-5p	MIMAT0000135	Xkr7	NM_001011732	1	1	1
mmu-miR-125a-5p	MIMAT0000135	Strada	NM_001252448	1	1	1
mmu-miR-125a-5p	MIMAT0000135	Tgfa	NM_031199	1	1	1
mmu-miR-125a-5p	MIMAT0000135	Flot2	NM_008028	1	1	1
mmu-miR-125a-5p	MIMAT0000135	Diras1	NM_145217	1	1	1
mmu-miR-125a-5p	MIMAT0000135	Gas7	NM_001109657	1	1	1
mmu-miR-125a-5p	MIMAT0000135	Abhd11	NM_145215	1	1	1
mmu-miR-125a-5p	MIMAT0000135	Psd2	NM_028707	1	1	1
mmu-miR-125a-5p	MIMAT0000135	Sult4a1	NM_013873	1	1	1
mmu-miR-125a-5p	MIMAT0000135	Rgs7bp	NM_029879	1	1	1
mmu-miR-125a-5p	MIMAT0000135	Galnt7	NM_001167981	1	1	1
mmu-miR-125a-5p	MIMAT0000135	4933426M11Rik	NM_001242419	1	1	1
mmu-miR-125a-5p	MIMAT0000135	Pex5	NM_008995	1	1	1
mmu-miR-125a-5p	MIMAT0000135	Ret	NM_001080780	1	1	1
mmu-miR-125a-5p	MIMAT0000135	Slc9a3r2	NM_023055	1	1	1
mmu-miR-125a-5p	MIMAT0000135	Stk10	NM_009288	1	1	1
mmu-miR-125a-5p	MIMAT0000135	Alg2	NM_019998	1	1	1
mmu-miR-125a-5p	MIMAT0000135	Abtb1	NM_030251	1	1	1
mmu-miR-125a-5p	MIMAT0000135	Dynlt3	NM_025975	1	1	1
mmu-miR-125a-5p	MIMAT0000135	Ubl4	NM_145405	1	1	1
mmu-miR-125a-5p	MIMAT0000135	Cand1	NM_027994	1	1	1
mmu-miR-125a-5p	MIMAT0000135	Ypel1	NM_023249	1	1	1
mmu-miR-125a-5p	MIMAT0000135	Pvrl1	NM_021424	1	1	1
mmu-miR-125a-5p	MIMAT0000135	Mtus1	NM_001005863	1	1	1
mmu-miR-125a-5p	MIMAT0000135	Stx2	NM_007941	1	1	1
mmu-miR-125a-5p	MIMAT0000135	Gpam	NM_008149	1	1	1
mmu-miR-125a-5p	MIMAT0000135	Larp1	NM_028451	1	1	1
mmu-miR-125a-5p	MIMAT0000135	Fstl3	NM_031380	1	1	1
mmu-miR-125a-5p	MIMAT0000135	Miip	NM_001025365	1	1	1
mmu-miR-125a-5p	MIMAT0000135	E2f3	NM_010093	1	1	1
mmu-miR-125a-5p	MIMAT0000135	Myo1c	NM_001080774	1	1	1
mmu-miR-125a-5p	MIMAT0000135	Cdc42bpg	NM_001033342	1	1	1
mmu-miR-125a-5p	MIMAT0000135	Ldlr	NM_010700	1	1	1
mmu-miR-125a-5p	MIMAT0000135	Adam11	NM_001110778	1	1	1
mmu-miR-125a-5p	MIMAT0000135	Rnf144b	NM_146042	1	1	1
mmu-miR-125a-5p	MIMAT0000135	Prtg	NM_175485	1	1	1
mmu-miR-125a-5p	MIMAT0000135	P4ha3	NM_177161	1	1	1
mmu-miR-125a-5p	MIMAT0000135	1700025G04Rik	NM_197990	1	1	1
mmu-miR-125a-5p	MIMAT0000135	Serinc5	NM_172588	1	1	1
mmu-miR-125a-5p	MIMAT0000135	Rs1	NM_011302	1	1	1
mmu-miR-125a-5p	MIMAT0000135	Aqp1	NM_007472	1	1	1
mmu-miR-125a-5p	MIMAT0000135	Tcf23	NM_053085	1	1	1
mmu-miR-125a-5p	MIMAT0000135	Prkab2	NM_182997	1	1	1
mmu-miR-125a-5p	MIMAT0000135	Lcp1	NM_001247984	1	1	1
mmu-miR-125a-5p	MIMAT0000135	Klf1	NM_010635	1	1	1
mmu-miR-125a-5p	MIMAT0000135	Afg3l1	NM_054070	1	1	1
mmu-miR-125a-5p	MIMAT0000135	Gxylt1	NM_001033275	1	1	1
mmu-miR-125a-5p	MIMAT0000135	Ier3ip1	NM_025409	1	1	1
mmu-miR-125a-5p	MIMAT0000135	Acaca	NM_133360	1	1	1
mmu-miR-125a-5p	MIMAT0000135	Kcnc3	NM_008422	1	1	1
mmu-miR-125a-5p	MIMAT0000135	Depdc5	NM_001025426	1	1	1
mmu-miR-125a-5p	MIMAT0000135	Dock3	NM_153413	1	1	1
mmu-miR-125a-5p	MIMAT0000135	Wipf2	NM_197940	1	1	1
mmu-miR-125a-5p	MIMAT0000135	Tpcn1	NM_145853	1	1	1
mmu-miR-125a-5p	MIMAT0000135	Hdgfrp3	NM_013886	1	1	1
mmu-miR-125a-5p	MIMAT0000135	Arfgap2	NM_001166024	1	1	1
mmu-miR-125a-5p	MIMAT0000135	Fam78a	NM_175511	1	1	1
mmu-miR-125a-5p	MIMAT0000135	Atp2a3	NM_001163337	1	1	1
mmu-miR-125a-5p	MIMAT0000135	B3gnt3	NM_028189	1	1	1
mmu-miR-125a-5p	MIMAT0000135	Gnl3l	NM_198110	1	1	1
mmu-miR-125a-5p	MIMAT0000135	Mtmr12	NM_172958	1	1	1
mmu-miR-125a-5p	MIMAT0000135	Gopc	NM_001199272	1	1	1
mmu-miR-125a-5p	MIMAT0000135	Mlx	NM_011550	1	1	1
mmu-miR-125a-5p	MIMAT0000135	Nov	NM_010930	1	1	1
mmu-miR-125a-5p	MIMAT0000135	Fam122b	NM_030167	1	1	1
mmu-miR-125a-5p	MIMAT0000135	Lrp4	NM_172668	1	1	1
mmu-miR-125a-5p	MIMAT0000135	Tbc1d22b	NM_198647	1	1	1
mmu-miR-125a-5p	MIMAT0000135	Zc3h7b	NM_001081016	1	1	1
mmu-miR-125a-5p	MIMAT0000135	Vmac	NM_178926	1	1	1
mmu-miR-125a-5p	MIMAT0000135	Ddb2	NM_028119	1	1	1
mmu-miR-125a-5p	MIMAT0000135	Gab2	NM_010248	1	1	1
mmu-miR-125a-5p	MIMAT0000135	Rere	NM_001085492	1	1	1
mmu-miR-125a-5p	MIMAT0000135	Kcnd3	NM_001039347	1	1	1
mmu-miR-125a-5p	MIMAT0000135	St6galnac4	NM_011373	1	1	1
mmu-miR-125a-5p	MIMAT0000135	Nfib	NM_001113210	1	1	1
mmu-miR-125a-5p	MIMAT0000135	Map3k11	NM_022012	1	1	1
mmu-miR-125a-5p	MIMAT0000135	Irgm2	NM_019440	1	1	1
mmu-miR-125a-5p	MIMAT0000135	Dennd5b	NM_177192	1	1	1
mmu-miR-125a-5p	MIMAT0000135	Themis2	NM_001033308	1	1	1
mmu-miR-125a-5p	MIMAT0000135	Srprb	NM_009275	1	1	1
mmu-miR-125a-5p	MIMAT0000135	C77080	NM_001033189	1	1	1
mmu-miR-125a-5p	MIMAT0000135	Tnfsf14	NM_019418	1	1	1
mmu-miR-125a-5p	MIMAT0000135	Atl3	NM_001163505	1	1	1
mmu-miR-125a-5p	MIMAT0000135	Limk1	NM_010717	1	1	1
mmu-miR-125a-5p	MIMAT0000135	Ube2g2	NM_019803	1	1	1
mmu-miR-125a-5p	MIMAT0000135	Gpr35	NM_022320	1	1	1
mmu-miR-125a-5p	MIMAT0000135	Rprml	NM_001033212	1	1	1
mmu-miR-125a-5p	MIMAT0000135	Wdr25	NM_177602	1	1	1
mmu-miR-125a-5p	MIMAT0000135	Tbx4	NM_011536	1	1	1
mmu-miR-125a-5p	MIMAT0000135	Gm14137	NM_001039223	1	1	1
mmu-miR-125a-5p	MIMAT0000135	Gtpbp2	NM_019581	1	1	1
mmu-miR-125a-5p	MIMAT0000135	Mmp15	NM_008609	1	1	1
mmu-miR-125a-5p	MIMAT0000135	Tmem25	NM_027865	1	1	1
mmu-miR-125a-5p	MIMAT0000135	Apmap	NM_027977	1	1	1
mmu-miR-125a-5p	MIMAT0000135	Pik3ip1	NM_178149	1	1	1
mmu-miR-125a-5p	MIMAT0000135	Tbc1d30	NM_029057	1	1	1
mmu-miR-125a-5p	MIMAT0000135	Mob3c	NM_175308	1	1	1
mmu-miR-125a-5p	MIMAT0000135	Psmc1	NM_008947	1	1	1
mmu-miR-125a-5p	MIMAT0000135	Lrtm2	NM_172492	1	1	1
mmu-miR-125a-5p	MIMAT0000135	BC026590	NM_001081420	1	1	1
mmu-miR-125a-5p	MIMAT0000135	Rdh13	NM_175372	1	1	1
mmu-miR-125a-5p	MIMAT0000135	Arhgef1	NM_001130150	1	1	1
mmu-miR-125a-5p	MIMAT0000135	Chrnd	NM_021600	1	1	1
mmu-miR-125a-5p	MIMAT0000135	Braf	NM_139294	1	1	1
mmu-miR-125a-5p	MIMAT0000135	Med28	NM_025895	1	1	1
mmu-miR-125a-5p	MIMAT0000135	Ccdc93	NM_001025156	1	1	1
mmu-miR-125a-5p	MIMAT0000135	Cndp2	NM_023149	1	1	1
mmu-miR-125a-5p	MIMAT0000135	Ppp2r2c	NM_172994	1	1	1
mmu-miR-125a-5p	MIMAT0000135	Cercam	NM_207298	1	1	1
mmu-miR-125a-5p	MIMAT0000135	Zcchc2	NM_001122675	1	1	1
mmu-miR-125a-5p	MIMAT0000135	Sbno1	NM_001081203	1	1	1
mmu-miR-125a-5p	MIMAT0000135	Ndor1	NM_001082476	1	1	1
mmu-miR-125a-5p	MIMAT0000135	Col23a1	NM_153393	1	1	1
mmu-miR-125a-5p	MIMAT0000135	Speg	NM_007463	1	1	1
mmu-miR-125a-5p	MIMAT0000135	6330408A02Rik	NM_177312	1	1	1
mmu-miR-125a-5p	MIMAT0000135	Atrn	NM_009730	1	1	1
mmu-miR-125a-5p	MIMAT0000135	Cdc6	NM_011799	1	1	1
mmu-miR-125a-5p	MIMAT0000135	Cbs	NM_144855	1	1	1
mmu-miR-125a-5p	MIMAT0000135	Itpr3	NM_080553	1	1	1
mmu-miR-125a-5p	MIMAT0000135	Tef	NM_017376	1	1	1
mmu-miR-125a-5p	MIMAT0000135	Foxm1	NM_008021	1	1	1
mmu-miR-125a-5p	MIMAT0000135	Tnks	NM_175091	1	1	1
mmu-miR-125a-5p	MIMAT0000135	Smek1	NM_001160214	1	1	1
mmu-miR-125a-5p	MIMAT0000135	Btbd9	NM_027060	1	1	1
mmu-miR-125a-5p	MIMAT0000135	Nipal3	NM_028995	1	1	1
mmu-miR-125a-5p	MIMAT0000135	Prph2	NM_008938	1	1	1
mmu-miR-125a-5p	MIMAT0000135	Flt1	NM_010228	1	1	1
mmu-miR-125a-5p	MIMAT0000135	Eif5a2	NM_177586	1	1	1
mmu-miR-125a-5p	MIMAT0000135	Ext2	NM_010163	1	1	1
mmu-miR-125a-5p	MIMAT0000135	Amigo1	NM_146137	1	1	1
mmu-miR-125a-5p	MIMAT0000135	Galnt7	NM_144731	1	1	1
mmu-miR-125a-5p	MIMAT0000135	Tfap2e	NM_198960	1	1	1
mmu-miR-125a-5p	MIMAT0000135	Lpar2	NM_020028	1	1	1
mmu-miR-125a-5p	MIMAT0000135	Zfyve1	NM_183154	1	1	1
mmu-miR-125a-5p	MIMAT0000135	Ptges	NM_022415	1	1	1
mmu-miR-125a-5p	MIMAT0000135	Hes2	NM_008236	1	1	1
mmu-miR-125a-5p	MIMAT0000135	E130309D02Rik	NM_172726	1	1	1
mmu-miR-125a-5p	MIMAT0000135	Plekhb2	NM_145516	1	1	1
mmu-miR-125a-5p	MIMAT0000135	Uvrag	NM_178635	1	1	1
mmu-miR-125a-5p	MIMAT0000135	Smim12	NM_030252	1	1	1
mmu-miR-125a-5p	MIMAT0000135	Slc8a3	NM_080440	1	1	1
mmu-miR-125a-5p	MIMAT0000135	Cts8	NM_019541	1	1	1
mmu-miR-125a-5p	MIMAT0000135	Spata13	NM_001033272	1	1	1
mmu-miR-125a-5p	MIMAT0000135	Atp13a3	NM_001128096	1	1	1
mmu-miR-125a-5p	MIMAT0000135	Ikzf3	NM_011771	1	1	1
mmu-miR-125a-5p	MIMAT0000135	Il1rap	NM_008364	1	1	1
mmu-miR-125a-5p	MIMAT0000135	Pgpep1	NM_023217	1	1	1
mmu-miR-125a-5p	MIMAT0000135	Eaf1	NM_028932	1	1	1
mmu-miR-125a-5p	MIMAT0000135	Zfp940	NM_173738	1	1	1
mmu-miR-125a-5p	MIMAT0000135	Ctsa	NM_001038492	1	1	1
mmu-miR-125a-5p	MIMAT0000135	Gpc1	NM_016696	1	1	1
mmu-miR-125a-5p	MIMAT0000135	Tbkbp1	NM_198100	1	1	1
mmu-miR-125a-5p	MIMAT0000135	Lin28a	NM_145833	1	1	1
mmu-miR-125a-5p	MIMAT0000135	Mapre1	NM_007896	1	1	1
mmu-miR-125a-5p	MIMAT0000135	Tor2a	NM_152800	1	1	1
mmu-miR-125a-5p	MIMAT0000135	Slc39a8	NM_001135150	1	1	1
mmu-miR-125a-5p	MIMAT0000135	2310047M10Rik	NM_028005	1	1	1
mmu-miR-125a-5p	MIMAT0000135	Sstr3	NM_009218	1	1	1
mmu-miR-125a-5p	MIMAT0000135	Alx4	NM_007442	1	1	1
mmu-miR-125a-5p	MIMAT0000135	Itga9	NM_133721	1	1	1
mmu-miR-125a-5p	MIMAT0000135	Hnrnpab	NM_001048061	1	1	1
mmu-miR-125a-5p	MIMAT0000135	Slc35a4	NM_026404	1	1	1
mmu-miR-125a-5p	MIMAT0000135	Nmnat2	NM_175460	1	1	1
mmu-miR-125a-5p	MIMAT0000135	Chid1	NM_001142681	1	1	1
mmu-miR-125a-5p	MIMAT0000135	Lhfpl2	NM_172589	1	1	1
mmu-miR-125a-5p	MIMAT0000135	Zfp488	NM_001013777	1	1	1
mmu-miR-125a-5p	MIMAT0000135	Mgat1	NM_001110148	1	1	1
mmu-miR-125a-5p	MIMAT0000135	Aqp3	NM_016689	1	1	1
mmu-miR-125a-5p	MIMAT0000135	Stk38l	NM_172734	1	1	1
mmu-miR-125a-5p	MIMAT0000135	Plxna1	NM_008881	1	1	1
mmu-miR-125a-5p	MIMAT0000135	Srd5a1	NM_175283	1	1	1
mmu-miR-125a-5p	MIMAT0000135	Hdlbp	NM_133808	1	1	1
mmu-miR-125a-5p	MIMAT0000135	Liph	NM_001083894	1	1	1
mmu-miR-125a-5p	MIMAT0000135	Acot11	NM_025590	1	1	1
mmu-miR-125a-5p	MIMAT0000135	Suv420h2	NM_146177	1	1	1
mmu-miR-125a-5p	MIMAT0000135	Slc9a5	NM_001081332	1	1	1
mmu-miR-125a-5p	MIMAT0000135	Igfbpl1	NM_018741	1	1	1
mmu-miR-125a-5p	MIMAT0000135	Zdhhc9	NM_172465	1	1	1
mmu-miR-125a-5p	MIMAT0000135	Hif1an	NM_176958	1	1	1
mmu-miR-125a-5p	MIMAT0000135	Mkx	NM_177595	1	1	1
mmu-miR-125a-5p	MIMAT0000135	Zfp113	NM_019747	1	1	1
mmu-miR-125a-5p	MIMAT0000135	Ddx42	NM_028074	1	1	1
mmu-miR-125a-5p	MIMAT0000135	1810041L15Rik	NM_001163145	1	1	1
mmu-miR-125a-5p	MIMAT0000135	Treml1	NM_027763	1	1	1
mmu-miR-125a-5p	MIMAT0000135	Asph	NM_023066	1	1	1
mmu-miR-125a-5p	MIMAT0000135	Zfp397	NM_027007	1	1	1
mmu-miR-125a-5p	MIMAT0000135	Stx3	NM_152220	1	1	1
mmu-miR-125a-5p	MIMAT0000135	Pkib	NM_001039050	1	1	1
mmu-miR-125a-5p	MIMAT0000135	Nup50	NM_016714	1	1	1
mmu-miR-125a-5p	MIMAT0000135	Pacsin3	NM_028733	1	1	1
mmu-miR-125a-5p	MIMAT0000135	Cacna1e	NM_009782	1	1	1
mmu-miR-125a-5p	MIMAT0000135	Nkiras1	NM_023526	1	1	1
mmu-miR-125a-5p	MIMAT0000135	Cenpf	NM_001081363	1	1	1
mmu-miR-125a-5p	MIMAT0000135	Tmem169	NM_175564	1	1	1
mmu-miR-125a-5p	MIMAT0000135	Aph1c	NM_026674	1	1	1
mmu-miR-125a-5p	MIMAT0000135	Frmd5	NM_172673	1	1	1
mmu-miR-125a-5p	MIMAT0000135	Tfdp2	NM_178667	1	1	1
mmu-miR-125a-5p	MIMAT0000135	Cnnm1	NM_031396	1	1	1
mmu-miR-125a-5p	MIMAT0000135	Sertad3	NM_133210	1	1	1
mmu-miR-125a-5p	MIMAT0000135	C330018D20Rik	NM_029909	1	1	1
mmu-miR-125a-5p	MIMAT0000135	Abi3	NM_025659	1	1	1
mmu-miR-125a-5p	MIMAT0000135	Tril	NM_025817	1	1	1
mmu-miR-125a-5p	MIMAT0000135	Fam227a	NM_029407	1	1	1
mmu-miR-125a-5p	MIMAT0000135	6430571L13Rik	NM_175486	1	1	1
mmu-miR-125a-5p	MIMAT0000135	Map3k10	NM_001081292	1	1	1
mmu-miR-125a-5p	MIMAT0000135	Dnlz	NM_001139504	1	1	1
mmu-miR-125a-5p	MIMAT0000135	Rgp1	NM_172866	1	1	1
mmu-miR-125a-5p	MIMAT0000135	Sox12	NM_011438	1	1	1
mmu-miR-125a-5p	MIMAT0000135	Ndufv3	NM_030087	1	1	1
mmu-miR-125a-5p	MIMAT0000135	Cfd	NM_013459	1	1	1
mmu-miR-125a-5p	MIMAT0000135	Rbpjl	NM_009036	1	1	1
mmu-miR-125a-5p	MIMAT0000135	Wnt9b	NM_011719	1	1	1
mmu-miR-125a-5p	MIMAT0000135	Xpo7	NM_023045	1	1	1
mmu-miR-125a-5p	MIMAT0000135	Acvr1c	NM_001111030	1	1	1
mmu-miR-125a-5p	MIMAT0000135	Lrrc36	NM_001170788	1	1	1
mmu-miR-125a-5p	MIMAT0000135	Thsd4	NM_001040426	1	1	1
mmu-miR-125a-5p	MIMAT0000135	Vash2	NM_144879	1	1	1
mmu-miR-125a-5p	MIMAT0000135	Nefh	NM_010904	1	1	1
mmu-miR-125a-5p	MIMAT0000135	Syt7	NM_173068	1	1	1
mmu-miR-125a-5p	MIMAT0000135	Pbx1	NM_183355	1	1	1
mmu-miR-125a-5p	MIMAT0000135	B3galtl	NM_001081204	1	1	1
mmu-miR-125a-5p	MIMAT0000135	Eddm3b	NM_203508	1	1	1
mmu-miR-125a-5p	MIMAT0000135	Bloc1s5	NM_139063	1	1	1
mmu-miR-125a-5p	MIMAT0000135	Entpd2	NM_009849	1	1	1
mmu-miR-125a-5p	MIMAT0000135	Il15ra	NM_133836	1	1	1
mmu-miR-125a-5p	MIMAT0000135	Anpep	NM_008486	1	1	1
mmu-miR-125a-5p	MIMAT0000135	Pla2g6	NM_001199023	1	1	1
mmu-miR-125a-5p	MIMAT0000135	6030458C11Rik	NM_029998	1	1	1
mmu-miR-125a-5p	MIMAT0000135	Actn3	NM_013456	1	1	1
mmu-miR-125a-5p	MIMAT0000135	Rap1a	NM_145541	1	1	1
mmu-miR-125a-5p	MIMAT0000135	Slc24a3	NM_053195	1	1	1
mmu-miR-125a-5p	MIMAT0000135	Sec14l2	NM_144520	1	1	1
mmu-miR-125a-5p	MIMAT0000135	Ovol1	NM_019935	1	1	1
mmu-miR-125a-5p	MIMAT0000135	Ap2b1	NM_001035854	1	1	1
mmu-miR-125a-5p	MIMAT0000135	Slc39a3	NM_134135	1	1	1
mmu-miR-125a-5p	MIMAT0000135	Ins1	NM_008386	1	1	1
mmu-miR-125a-5p	MIMAT0000135	Grk4	NM_001080743	1	1	1
mmu-miR-125a-5p	MIMAT0000135	Angel1	NM_144524	1	1	1
mmu-miR-125a-5p	MIMAT0000135	Csde1	NM_144901	1	1	1
mmu-miR-125a-5p	MIMAT0000135	Trps1	NM_032000	1	1	1
mmu-miR-125a-5p	MIMAT0000135	Ube2r2	NM_026275	1	1	1
mmu-miR-125a-5p	MIMAT0000135	Kdm2a	NM_001001984	1	1	1
mmu-miR-125a-5p	MIMAT0000135	Kcna7	NM_010596	1	1	1
mmu-miR-125a-5p	MIMAT0000135	Plxna2	NM_008882	1	1	1
mmu-miR-125a-5p	MIMAT0000135	Elovl7	NM_029001	1	1	1
mmu-miR-125a-5p	MIMAT0000135	Smg1	NM_001031814	1	1	1
mmu-miR-125a-5p	MIMAT0000135	Hic2	NM_178922	1	1	1
mmu-miR-125a-5p	MIMAT0000135	Gata4	NM_008092	1	1	1
mmu-miR-125a-5p	MIMAT0000135	Mrpl19	NM_026490	1	1	1
mmu-miR-125a-5p	MIMAT0000135	Rorb	NM_001043354	1	1	1
mmu-miR-125a-5p	MIMAT0000135	Fbxl20	NM_028149	1	1	1
mmu-miR-125a-5p	MIMAT0000135	Mapkapk2	NM_008551	1	1	1
mmu-miR-125a-5p	MIMAT0000135	Umps	NM_009471	1	1	1
mmu-miR-125a-5p	MIMAT0000135	Trim27	NM_009054	1	1	1
mmu-miR-125a-5p	MIMAT0000135	Daglb	NM_144915	1	1	1
mmu-miR-125a-5p	MIMAT0000135	Cramp1l	NM_020608	1	1	1
mmu-miR-125a-5p	MIMAT0000135	Rnf43	NM_172448	1	1	1
mmu-miR-125a-5p	MIMAT0000135	Nars2	NM_153591	1	1	1
mmu-miR-125a-5p	MIMAT0000135	Lrch1	NM_001033439	1	1	1
mmu-miR-125a-5p	MIMAT0000135	Pip4k2c	NM_054097	1	1	1
mmu-miR-125a-5p	MIMAT0000135	Grap2	NM_010815	1	1	1
mmu-miR-125a-5p	MIMAT0000135	C530008M17Rik	NM_001163793	1	1	1
mmu-miR-125a-5p	MIMAT0000135	Treml2	NM_001033405	1	1	1
mmu-miR-125a-5p	MIMAT0000135	Tceanc2	NM_025617	1	1	1
mmu-miR-125a-5p	MIMAT0000135	Fam26d	NM_001081165	1	1	1
mmu-miR-125a-5p	MIMAT0000135	Tle3	NM_001083927	1	1	1
mmu-miR-125a-5p	MIMAT0000135	Tsn	NM_011650	1	1	1
mmu-miR-125a-5p	MIMAT0000135	Smg5	NM_178246	1	1	1
mmu-miR-125a-5p	MIMAT0000135	Tor1b	NM_133673	1	1	1
mmu-miR-125a-5p	MIMAT0000135	Slc22a21	NM_019723	1	1	1
mmu-miR-125a-5p	MIMAT0000135	Tube1	NM_028006	1	1	1
mmu-miR-125a-5p	MIMAT0000135	Agap1	NM_178119	1	1	1
mmu-miR-125a-5p	MIMAT0000135	Lep	NM_008493	1	1	1
mmu-miR-125a-5p	MIMAT0000135	Adam17	NM_009615	1	1	1
mmu-miR-125a-5p	MIMAT0000135	Ampd3	NM_009667	1	1	1
mmu-miR-125a-5p	MIMAT0000135	Vipr1	NM_011703	1	1	1
mmu-miR-125a-5p	MIMAT0000135	H2-DMa	NM_010386	1	1	1
mmu-miR-125a-5p	MIMAT0000135	Lpin3	NM_022883	1	1	1
mmu-miR-125a-5p	MIMAT0000135	Tmie	NM_146260	1	1	1
mmu-miR-125a-5p	MIMAT0000135	Mtmr3	NM_028860	1	1	1
mmu-miR-125a-5p	MIMAT0000135	Lamc1	NM_010683	1	1	1
mmu-miR-125a-5p	MIMAT0000135	Plb1	NM_001081407	1	1	1
mmu-miR-125a-5p	MIMAT0000135	Prosc	NM_054057	1	1	1
mmu-miR-125a-5p	MIMAT0000135	Vps37c	NM_181403	1	1	1
mmu-miR-125a-5p	MIMAT0000135	Celf1	NM_001244891	1	1	1
mmu-miR-125a-5p	MIMAT0000135	Myrip	NM_144557	1	1	1
mmu-miR-125a-5p	MIMAT0000135	Mitf	NM_001113198	1	1	1
mmu-miR-125a-5p	MIMAT0000135	Kcns3	NM_173417	1	1	1
mmu-miR-125a-5p	MIMAT0000135	Dcaf7	NM_027946	1	1	1
mmu-miR-125a-5p	MIMAT0000135	Card10	NM_130859	1	1	1
mmu-miR-125a-5p	MIMAT0000135	2610034B18Rik	NM_027420	1	1	1
mmu-miR-125a-5p	MIMAT0000135	Numa1	NM_133947	1	1	1
mmu-miR-125a-5p	MIMAT0000135	Nr6a1	NM_010264	1	1	1
mmu-miR-125a-5p	MIMAT0000135	Dazl	NM_010021	1	1	1
mmu-miR-125a-5p	MIMAT0000135	Rhcg	NM_019799	1	1	1
mmu-miR-125a-5p	MIMAT0000135	Galnt10	NM_134189	1	1	1
mmu-miR-125a-5p	MIMAT0000135	Tmem120b	NM_001039723	1	1	1
mmu-miR-125a-5p	MIMAT0000135	Wasf2	NM_153423	1	1	1
mmu-miR-125a-5p	MIMAT0000135	Txlna	NM_001005506	1	1	1
mmu-miR-125a-5p	MIMAT0000135	Rab3d	NM_031874	1	1	1
mmu-miR-125a-5p	MIMAT0000135	Rgs9	NM_001165934	1	1	1
mmu-miR-125a-5p	MIMAT0000135	Hif1a	NM_010431	1	1	1
mmu-miR-125a-5p	MIMAT0000135	Fibcd1	NM_178887	1	1	1
mmu-miR-125a-5p	MIMAT0000135	4930529M08Rik	NM_175280	1	1	1
mmu-miR-125a-5p	MIMAT0000135	Podxl	NM_013723	1	1	1
mmu-miR-125a-5p	MIMAT0000135	Car12	NM_178396	1	1	1
mmu-miR-125a-5p	MIMAT0000135	B4galt1	NM_022305	1	1	1
mmu-miR-125a-5p	MIMAT0000135	Trp53inp1	NM_001199105	1	1	1
mmu-miR-125a-5p	MIMAT0000135	Cpne1	NM_170588	1	1	1
mmu-miR-125a-5p	MIMAT0000135	Eef2k	NM_007908	1	1	1
mmu-miR-125a-5p	MIMAT0000135	Slco5a1	NM_172841	1	1	1
mmu-miR-125a-5p	MIMAT0000135	Nfic	NM_008688	1	1	1
mmu-miR-125a-5p	MIMAT0000135	Ptprb	NM_029928	1	1	1
mmu-miR-125a-5p	MIMAT0000135	Camkv	NM_145621	1	1	1
mmu-miR-125a-5p	MIMAT0000135	Rb1	NM_009029	1	1	1
mmu-miR-125a-5p	MIMAT0000135	Zfp120	NM_181266	1	1	1
mmu-miR-125a-5p	MIMAT0000135	Dstyk	NM_172516	1	1	1
mmu-miR-125a-5p	MIMAT0000135	Dhx33	NM_178367	1	1	1
mmu-miR-125a-5p	MIMAT0000135	Mapk14	NM_001168514	1	1	1
mmu-miR-125a-5p	MIMAT0000135	Usp12	NM_011669	1	1	1
mmu-miR-125a-5p	MIMAT0000135	Lancl3	NM_173414	1	1	1
mmu-miR-125a-5p	MIMAT0000135	6430550D23Rik	NM_001145351	1	1	1
mmu-miR-125a-5p	MIMAT0000135	Parvg	NM_001162500	1	1	1
mmu-miR-125a-5p	MIMAT0000135	Alpk3	NM_054085	1	1	1
mmu-miR-125a-5p	MIMAT0000135	Abcb11	NM_021022	1	1	1
mmu-miR-125a-5p	MIMAT0000135	Foxk1	NM_199068	1	1	1
mmu-miR-125a-5p	MIMAT0000135	Casp9	NM_015733	1	1	1
mmu-miR-125a-5p	MIMAT0000135	AU019823	NM_001134902	1	1	1
mmu-miR-125a-5p	MIMAT0000135	Fga	NM_010196	1	1	1
mmu-miR-125a-5p	MIMAT0000135	Laptm5	NM_010686	1	1	1
mmu-miR-125a-5p	MIMAT0000135	Rhoh	NM_001081105	1	1	1
mmu-miR-125a-5p	MIMAT0000135	Gpd1	NM_010271	1	1	1
mmu-miR-125a-5p	MIMAT0000135	Epha7	NM_010141	1	1	1
mmu-miR-125a-5p	MIMAT0000135	Slc25a42	NM_001007570	1	1	1
mmu-miR-125a-5p	MIMAT0000135	Vapb	NM_019806	1	1	1
mmu-miR-125a-5p	MIMAT0000135	Chst3	NM_016803	1	1	1
mmu-miR-125a-5p	MIMAT0000135	Tmem161a	NM_145597	1	1	1
mmu-miR-125a-5p	MIMAT0000135	Ankrd9	NM_175207	1	1	1
mmu-miR-125a-5p	MIMAT0000135	Zfp691	NM_183140	1	1	1
mmu-miR-125a-5p	MIMAT0000135	Ghsr	NM_177330	1	1	1
mmu-miR-125a-5p	MIMAT0000135	Elac1	NM_053255	1	1	1
mmu-miR-125a-5p	MIMAT0000135	Smcr8	NM_001085440	1	1	1
mmu-miR-125a-5p	MIMAT0000135	Zfp148	NM_011749	1	1	1
mmu-miR-125a-5p	MIMAT0000135	Cbx2	NM_007623	1	1	1
mmu-miR-125a-5p	MIMAT0000135	Tango6	NM_173037	1	1	1
mmu-miR-125a-5p	MIMAT0000135	Lysmd4	NM_001191051	1	1	1
mmu-miR-125a-5p	MIMAT0000135	Tns1	NM_027884	1	1	1
mmu-miR-125a-5p	MIMAT0000135	Ell	NM_007924	1	1	1
mmu-miR-125a-5p	MIMAT0000135	Gjb2	NM_008125	1	1	1
mmu-miR-125a-5p	MIMAT0000135	Cd276	NM_133983	1	1	1
mmu-miR-125a-5p	MIMAT0000135	Zfp341	NM_199304	1	1	1
mmu-miR-125a-5p	MIMAT0000135	Acss1	NM_080575	1	1	1
mmu-miR-125a-5p	MIMAT0000135	Dlx2	NM_010054	1	1	1
mmu-miR-125a-5p	MIMAT0000135	Ets1	NM_011808	1	1	1
mmu-miR-125a-5p	MIMAT0000135	Camk2b	NM_001174053	1	1	1
mmu-miR-125a-5p	MIMAT0000135	St14	NM_011176	1	1	1
mmu-miR-125a-5p	MIMAT0000135	Gna11	NM_010301	1	1	1
mmu-miR-125a-5p	MIMAT0000135	Tmem140	NM_197986	1	1	1
mmu-miR-125a-5p	MIMAT0000135	Shank2	NM_001113373	1	1	1
mmu-miR-125a-5p	MIMAT0000135	Cd300lf	NM_001169153	1	1	1
mmu-miR-125a-5p	MIMAT0000135	Mgat5b	NM_172948	1	1	1
mmu-miR-125a-5p	MIMAT0000135	Abcg8	NM_026180	1	1	1
mmu-miR-125a-5p	MIMAT0000135	Rbfox3	NM_001039167	1	1	1
mmu-miR-125a-5p	MIMAT0000135	Tmem186	NM_025708	1	1	1
mmu-miR-125a-5p	MIMAT0000135	Smurf1	NM_001038627	1	1	1
mmu-miR-125a-5p	MIMAT0000135	Tecpr2	NM_001081057	1	1	1
mmu-miR-125a-5p	MIMAT0000135	Iffo2	NM_001205173	1	1	1
mmu-miR-125a-5p	MIMAT0000135	Sox30	NM_173384	1	1	1
mmu-miR-125a-5p	MIMAT0000135	Arhgef12	NM_027144	1	1	1
mmu-miR-125a-5p	MIMAT0000135	Sestd1	NM_175465	1	1	1
mmu-miR-125a-5p	MIMAT0000135	Cds2	NM_138651	1	1	1
mmu-miR-125a-5p	MIMAT0000135	Fam53c	NM_175104	1	1	1
mmu-miR-125a-5p	MIMAT0000135	Sypl	NM_198710	1	1	1
mmu-miR-125a-5p	MIMAT0000135	Socs1	NM_009896	1	1	1
mmu-miR-125a-5p	MIMAT0000135	Otop1	NM_172709	1	1	1
mmu-miR-125a-5p	MIMAT0000135	Ptk2b	NM_001162365	1	1	1
mmu-miR-125a-5p	MIMAT0000135	Fzd5	NM_022721	1	1	1
mmu-miR-125a-5p	MIMAT0000135	Taf9b	NM_001001176	1	1	1
mmu-miR-125a-5p	MIMAT0000135	Myo6	NM_001039546	1	1	1
mmu-miR-125a-5p	MIMAT0000135	Ninl	NM_207204	1	1	1
mmu-miR-125a-5p	MIMAT0000135	Adam19	NM_009616	1	1	1
mmu-miR-125a-5p	MIMAT0000135	Trim35	NM_029979	1	1	1
mmu-miR-125a-5p	MIMAT0000135	Ptpn1	NM_011201	1	1	1
mmu-miR-125a-5p	MIMAT0000135	Tmcc3	NM_172051	1	1	1
mmu-miR-125a-5p	MIMAT0000135	Gpsm2	NM_029522	1	1	1
mmu-miR-125a-5p	MIMAT0000135	Bhmt2	NM_022884	1	1	1
mmu-miR-125a-5p	MIMAT0000135	Ggt7	NM_144786	1	1	1
mmu-miR-125a-5p	MIMAT0000135	Ttc19	NM_028360	1	1	1
mmu-miR-125a-5p	MIMAT0000135	Glb1l2	NM_153803	1	1	1
mmu-miR-125a-5p	MIMAT0000135	Aqp7	NM_007473	1	1	1
mmu-miR-125a-5p	MIMAT0000135	Ficd	NM_001010825	1	1	1
mmu-miR-125a-5p	MIMAT0000135	Zfp276	NM_020497	1	1	1
mmu-miR-125a-5p	MIMAT0000135	Fam78b	NM_001160262	1	1	1
mmu-miR-125a-5p	MIMAT0000135	Plxna4	NM_175750	1	1	1
mmu-miR-125a-5p	MIMAT0000135	Ube2u	NM_001033773	1	1	1
mmu-miR-125a-5p	MIMAT0000135	Gmnc	NM_001013761	1	1	1
mmu-miR-125a-5p	MIMAT0000135	Fam20b	NM_145413	1	1	1
mmu-miR-125a-5p	MIMAT0000135	Tnfaip8l1	NM_025566	1	1	1
mmu-miR-125a-5p	MIMAT0000135	Lad1	NM_133664	1	1	1
mmu-miR-125a-5p	MIMAT0000135	Zxdb	NM_001081473	1	1	1
mmu-miR-125a-5p	MIMAT0000135	Cyth1	NM_011180	1	1	1
mmu-miR-125a-5p	MIMAT0000135	Traf6	NM_009424	1	1	1
mmu-miR-125a-5p	MIMAT0000135	Dcp1b	NM_001033379	1	1	1
mmu-miR-125a-5p	MIMAT0000135	Msl1	NM_028722	1	1	1
mmu-miR-125a-5p	MIMAT0000135	Crb2	NM_001163566	1	1	1
mmu-miR-125a-5p	MIMAT0000135	Slc2a4	NM_009204	1	1	1
mmu-miR-125a-5p	MIMAT0000135	Cd59b	NM_181858	1	1	1
mmu-miR-125a-5p	MIMAT0000135	Copg1	NM_017477	1	1	1
mmu-miR-125a-5p	MIMAT0000135	Epb4.1	NM_183428	1	1	1
mmu-miR-125a-5p	MIMAT0000135	Jmjd4	NM_178659	1	1	1
mmu-miR-125a-5p	MIMAT0000135	Mfhas1	NM_001081279	1	1	1
mmu-miR-125a-5p	MIMAT0000135	Cnr2	NM_009924	1	1	1
mmu-miR-125a-5p	MIMAT0000135	Slitrk6	NM_175499	1	1	1
mmu-miR-125a-5p	MIMAT0000135	Stap2	NM_145934	1	1	1
mmu-miR-125a-5p	MIMAT0000135	Runx3	NM_019732	1	1	1
mmu-miR-125a-5p	MIMAT0000135	Itgb3	NM_016780	1	1	1
mmu-miR-125a-5p	MIMAT0000135	Psd4	NM_177611	1	1	1
mmu-miR-125a-5p	MIMAT0000135	Papola	NM_011112	1	1	1
mmu-miR-125a-5p	MIMAT0000135	Ano5	NM_177694	1	1	1
mmu-miR-125a-5p	MIMAT0000135	Inpp5k	NM_008916	1	1	1
mmu-miR-125a-5p	MIMAT0000135	Gabra1	NM_010250	1	1	1
mmu-miR-125a-5p	MIMAT0000135	Lars2	NM_153168	1	1	1
mmu-miR-125a-5p	MIMAT0000135	Ebf4	NM_001110513	1	1	1
mmu-miR-125a-5p	MIMAT0000135	Rps15a	NM_170669	1	1	1
mmu-miR-125a-5p	MIMAT0000135	Zfp704	NM_133218	1	1	1
mmu-miR-125a-5p	MIMAT0000135	Rab40c	NM_139154	1	1	1
mmu-miR-125a-5p	MIMAT0000135	Mab21l3	NM_172295	1	1	1
mmu-miR-125a-5p	MIMAT0000135	Sfmbt2	NM_177386	1	1	1
mmu-miR-125a-5p	MIMAT0000135	Plxnb1	NM_172775	1	1	1
mmu-miR-125a-5p	MIMAT0000135	Tmem88b	NM_001033394	1	1	1
mmu-miR-125a-5p	MIMAT0000135	Triap1	NM_026933	1	1	1
mmu-miR-125a-5p	MIMAT0000135	Txnrd1	NM_001042523	1	1	1
mmu-miR-125a-5p	MIMAT0000135	Erv3	NM_001166206	1	1	1
mmu-miR-125a-5p	MIMAT0000135	Ngfr	NM_033217	1	1	1
mmu-miR-125a-5p	MIMAT0000135	Cdk19	NM_001168304	1	1	1
mmu-miR-125a-5p	MIMAT0000135	Limk2	NM_173053	1	1	1
mmu-miR-125a-5p	MIMAT0000135	Rab11fip1	NM_001080813	1	1	1
mmu-miR-125a-5p	MIMAT0000135	Slc16a6	NM_001029842	1	1	1
mmu-miR-125a-5p	MIMAT0000135	Wnt2b	NM_009520	1	1	1
mmu-miR-125a-5p	MIMAT0000135	Asap3	NM_001008232	1	1	1
mmu-miR-125a-5p	MIMAT0000135	Stat3	NM_213659	1	1	1
mmu-miR-125a-5p	MIMAT0000135	Mon1b	NM_173015	1	1	1
mmu-miR-125a-5p	MIMAT0000135	Icmt	NM_133788	1	1	1
mmu-miR-125a-5p	MIMAT0000135	Rgs9bp	NM_145840	1	1	1
mmu-miR-125a-5p	MIMAT0000135	Khnyn	NM_027143	1	1	1
mmu-miR-125a-5p	MIMAT0000135	Abcc5	NM_013790	1	1	1
mmu-miR-125a-5p	MIMAT0000135	Mnt	NM_010813	1	1	1
mmu-miR-125a-5p	MIMAT0000135	Bcl2	NM_009741	1	1	1
mmu-miR-125a-5p	MIMAT0000135	Il17ra	NM_008359	1	1	1
mmu-miR-125a-5p	MIMAT0000135	Fgf1	NM_010197	1	1	1
mmu-miR-125a-5p	MIMAT0000135	Slc15a4	NM_133895	1	1	1
mmu-miR-125a-5p	MIMAT0000135	Tti2	NM_001199988	1	1	1
mmu-miR-125a-5p	MIMAT0000135	Mmp19	NM_021412	1	1	1
mmu-miR-125a-5p	MIMAT0000135	Slc22a23	NM_001033167	1	1	1
mmu-miR-125a-5p	MIMAT0000135	Tbc1d8b	NM_001081499	1	1	1
mmu-miR-125a-5p	MIMAT0000135	Flrt1	NM_201411	1	1	1
mmu-miR-125a-5p	MIMAT0000135	Ogfr	NM_031373	1	1	1
mmu-miR-125a-5p	MIMAT0000135	Krtap17-1	NM_001099774	1	1	1
mmu-miR-125a-5p	MIMAT0000135	Wars2	NM_027462	1	1	1
mmu-miR-125a-5p	MIMAT0000135	Tmem72	NM_178768	1	1	1
mmu-miR-125a-5p	MIMAT0000135	Mrps10	NM_183086	1	1	1
mmu-miR-125a-5p	MIMAT0000135	Akr1c14	NM_134072	1	1	1
mmu-miR-125a-5p	MIMAT0000135	Abhd6	NM_025341	1	1	1
mmu-miR-125a-5p	MIMAT0000135	Gmeb1	NM_001122992	1	1	1
mmu-miR-125a-5p	MIMAT0000135	Atp1b4	NM_133690	1	1	1
mmu-miR-125a-5p	MIMAT0000135	Cdnf	NM_177647	1	1	1
mmu-miR-125a-5p	MIMAT0000135	Pskh1	NM_173432	1	1	1
mmu-miR-125a-5p	MIMAT0000135	Poc1b	NM_027740	1	1	1
mmu-miR-125a-5p	MIMAT0000135	Clmp	NM_133733	1	1	1
mmu-miR-125a-5p	MIMAT0000135	Pofut1	NM_080463	1	1	1
mmu-miR-125a-5p	MIMAT0000135	Ier2	NM_010499	1	1	1
mmu-miR-125a-5p	MIMAT0000135	F11r	NM_172647	1	1	1
mmu-miR-125a-5p	MIMAT0000135	Serpinf2	NM_008878	1	1	1
mmu-miR-125a-5p	MIMAT0000135	Lmbrd1	NM_026719	1	1	1
mmu-miR-125a-5p	MIMAT0000135	Ndrg3	NM_180956	1	1	1
mmu-miR-125a-5p	MIMAT0000135	S100a14	NM_001163525	1	1	1
mmu-miR-125a-5p	MIMAT0000135	Csnk1g1	NM_173185	1	1	1
mmu-miR-125a-5p	MIMAT0000135	Kpna6	NM_008468	1	1	1
mmu-miR-125a-5p	MIMAT0000135	Sirt6	NM_181586	1	1	1
mmu-miR-125a-5p	MIMAT0000135	Ncf1	NM_010876	1	1	1
mmu-miR-125a-5p	MIMAT0000135	Fam210a	NM_153794	1	1	1
mmu-miR-125a-5p	MIMAT0000135	Uevld	NM_001040695	1	1	1
mmu-miR-125a-5p	MIMAT0000135	Synrg	NM_194341	1	1	1
mmu-miR-125a-5p	MIMAT0000135	Atg4d	NM_153583	1	1	1
mmu-miR-125a-5p	MIMAT0000135	Klhl15	NM_001039060	1	1	1
mmu-miR-125a-5p	MIMAT0000135	Fndc7	NM_177091	1	1	1
mmu-miR-125a-5p	MIMAT0000135	Nipal4	NM_172524	1	1	1
mmu-miR-125a-5p	MIMAT0000135	Pdap1	NM_001033313	1	1	1
mmu-miR-125a-5p	MIMAT0000135	C2cd2	NM_174847	1	1	1
mmu-miR-125a-5p	MIMAT0000135	Ogg1	NM_010957	1	1	1
mmu-miR-125a-5p	MIMAT0000135	Diras2	NM_001024474	1	1	1
mmu-miR-125a-5p	MIMAT0000135	Ube2g1	NM_025985	1	1	1
mmu-miR-125a-5p	MIMAT0000135	Entpd3	NM_178676	1	1	1
mmu-miR-125a-5p	MIMAT0000135	Il1rn	NM_001039701	1	1	1
mmu-miR-125a-5p	MIMAT0000135	Kcnk3	NM_010608	1	1	1
mmu-miR-125a-5p	MIMAT0000135	Mettl7a1	NM_027334	1	1	1
mmu-miR-125a-5p	MIMAT0000135	Zmym3	NM_019831	1	1	1
mmu-miR-125a-5p	MIMAT0000135	St6gal1	NM_145933	1	1	1
mmu-miR-125a-5p	MIMAT0000135	Trappc6b	NM_030057	1	1	1
mmu-miR-125a-5p	MIMAT0000135	Zzz3	NM_001080755	1	1	1
mmu-miR-125a-5p	MIMAT0000135	Lfng	NM_008494	1	1	1
mmu-miR-125a-5p	MIMAT0000135	Eva1b	NM_172145	1	1	1
mmu-miR-125a-5p	MIMAT0000135	Scarb1	NM_016741	1	1	1
mmu-miR-125a-5p	MIMAT0000135	Sh3rf2	NM_001146299	1	1	1
mmu-miR-125a-5p	MIMAT0000135	Arhgef17	NM_001081116	1	1	1
mmu-miR-125a-5p	MIMAT0000135	Acox3	NM_030721	1	1	1
mmu-miR-125a-5p	MIMAT0000135	Ptcd1	NM_133735	1	1	1
mmu-miR-125a-5p	MIMAT0000135	Pde1b	NM_008800	1	1	1
mmu-miR-125a-5p	MIMAT0000135	Wdr81	NM_138950	1	1	1
mmu-miR-125a-5p	MIMAT0000135	Tmem170b	NM_001163572	1	1	1
mmu-miR-125a-5p	MIMAT0000135	Atf6	NM_001081304	1	1	1
mmu-miR-125a-5p	MIMAT0000135	Creb1	NM_001037726	1	1	1
mmu-miR-125a-5p	MIMAT0000135	Prrc2b	NM_001159634	1	1	1
mmu-miR-125a-5p	MIMAT0000135	Xlr4c	NM_183094	1	0	1
mmu-miR-125a-5p	MIMAT0000135	Ctnnbip1	NM_001141930	1	1	1
mmu-miR-125a-5p	MIMAT0000135	Lsm10	NM_138721	1	1	1
mmu-miR-125a-5p	MIMAT0000135	Adamts20	NM_001164785	1	1	1
mmu-miR-125a-5p	MIMAT0000135	Arfrp1	NM_001165991	1	0	1
mmu-miR-125a-5p	MIMAT0000135	Zfp62	NM_001024846	1	0	1
mmu-miR-125a-5p	MIMAT0000135	Gpc6	NM_001079844	1	1	1
mmu-miR-125a-5p	MIMAT0000135	Cd19	NM_009844	1	1	1
mmu-miR-125a-5p	MIMAT0000135	Zfp772	NM_145577	1	0	1
mmu-miR-125a-5p	MIMAT0000135	Osbpl9	NM_001134791	1	1	1
mmu-miR-125a-5p	MIMAT0000135	Tmtc2	NM_177368	1	1	1
mmu-miR-125a-5p	MIMAT0000135	Fnbp1	NM_001038700	1	1	1
mmu-miR-125a-5p	MIMAT0000135	Gm4718	XM_003945577	1	1	1
mmu-miR-125a-5p	MIMAT0000135	Kcnip3	NM_019789	1	1	1
mmu-miR-125a-5p	MIMAT0000135	Lclat1	NM_001177967	1	1	1
mmu-miR-125a-5p	MIMAT0000135	Galnt5	NM_172855	1	1	1
mmu-miR-125a-5p	MIMAT0000135	Polq	NM_001159369	1	1	1
mmu-miR-125a-5p	MIMAT0000135	Chn1	NM_001166603	1	1	1
mmu-miR-125a-5p	MIMAT0000135	Lss	NM_146006	1	1	1
mmu-miR-125a-5p	MIMAT0000135	Ak4	NM_009647	1	1	1
mmu-miR-125a-5p	MIMAT0000135	LOC100862594	XM_003689376	1	1	1
mmu-miR-125a-5p	MIMAT0000135	Rnf44	NM_134064	1	1	1
mmu-miR-125a-5p	MIMAT0000135	Tifab	NM_145976	1	1	1
mmu-miR-125a-5p	MIMAT0000135	Slc6a18	NM_001168644	1	1	1
mmu-miR-125a-5p	MIMAT0000135	Hipk1	NM_010432	1	0	1
mmu-miR-125a-5p	MIMAT0000135	Camsap3	NM_001163749	1	1	1
mmu-miR-125a-5p	MIMAT0000135	Slc4a10	NM_001242381	1	1	1
mmu-miR-125a-5p	MIMAT0000135	Hs6st2	NM_001077202	1	0	1
mmu-miR-125a-5p	MIMAT0000135	Mat2a	NM_145569	1	0	1
mmu-miR-125a-5p	MIMAT0000135	AA386476	XM_003946270	1	1	1
mmu-miR-125a-5p	MIMAT0000135	Stk32c	NM_021302	1	1	1
mmu-miR-125a-5p	MIMAT0000135	Klhl25	NM_001122780	1	1	1
mmu-miR-125a-5p	MIMAT0000135	Gigyf2	NM_001110212	1	1	1
mmu-miR-125a-5p	MIMAT0000135	Csf3	NM_009971	1	1	1
mmu-miR-125a-5p	MIMAT0000135	C1qtnf6	NM_001204153	1	1	1
mmu-miR-125a-5p	MIMAT0000135	Zc3hav1	NM_028421	1	1	1
mmu-miR-125a-5p	MIMAT0000135	Dram2	NM_026013	1	1	1
mmu-miR-125a-5p	MIMAT0000135	Ptk7	NM_175168	1	0	1
mmu-miR-125a-5p	MIMAT0000135	Meis2	NM_001136072	1	1	1
mmu-miR-125a-5p	MIMAT0000135	Bag4	NM_026121	1	1	1
mmu-miR-125a-5p	MIMAT0000135	Atp7a	NM_001109757	1	1	1
mmu-miR-125a-5p	MIMAT0000135	Blzf1	NM_025505	1	1	1
mmu-miR-125a-5p	MIMAT0000135	Usp46	NM_177561	1	1	1
mmu-miR-125a-5p	MIMAT0000135	4933427D06Rik	NM_175017	1	1	1
mmu-miR-125a-5p	MIMAT0000135	Ube2v1	NM_023230	1	1	1
mmu-miR-125a-5p	MIMAT0000135	Gemin5	NM_172558	1	1	1
mmu-miR-125a-5p	MIMAT0000135	Ctgf	NM_010217	1	1	1
mmu-miR-125a-5p	MIMAT0000135	Tnfaip3	NM_009397	1	1	1
mmu-miR-125a-5p	MIMAT0000135	Tmem174	NM_026685	1	1	1
mmu-miR-125a-5p	MIMAT0000135	Brwd1	NM_145125	1	0	1
mmu-miR-125a-5p	MIMAT0000135	Mapk8ip3	NM_001163451	1	1	1
mmu-miR-125a-5p	MIMAT0000135	Myt1	NM_001171680	1	1	1
mmu-miR-125a-5p	MIMAT0000135	Prom2	NM_138750	1	1	1
mmu-miR-125a-5p	MIMAT0000135	St8sia5	NM_013666	1	0	1
mmu-miR-125a-5p	MIMAT0000135	Tmem116	NM_029912	1	1	1
mmu-miR-125a-5p	MIMAT0000135	Pcgf6	NM_027654	1	1	1
mmu-miR-125a-5p	MIMAT0000135	Pank1	NM_001114339	1	1	1
mmu-miR-125a-5p	MIMAT0000135	Vps26b	NM_178027	1	0	1
mmu-miR-125a-5p	MIMAT0000135	Fam83h	NM_134087	1	1	1
mmu-miR-125a-5p	MIMAT0000135	Ikbip	NM_026166	1	1	1
mmu-miR-125a-5p	MIMAT0000135	Pfkfb3	NM_001177755	1	1	1
mmu-miR-125a-5p	MIMAT0000135	Mxra7	NM_026280	1	0	1
mmu-miR-125a-5p	MIMAT0000135	Slc25a35	NM_028048	1	1	1
mmu-miR-125a-5p	MIMAT0000135	Sla	NM_009192	1	1	1
mmu-miR-125a-5p	MIMAT0000135	Dbndd2	NM_001048229	1	1	1
mmu-miR-125a-5p	MIMAT0000135	Nhlh2	NM_178777	1	0	1
mmu-miR-125a-5p	MIMAT0000135	Kif24	NM_024241	1	1	1
mmu-miR-125a-5p	MIMAT0000135	Intu	NM_175515	1	0	1
mmu-miR-125a-5p	MIMAT0000135	Tmem217	NM_001162901	1	1	1
mmu-miR-125a-5p	MIMAT0000135	Gm21540	XM_003945446	1	1	1
mmu-miR-125a-5p	MIMAT0000135	LOC101056080	XM_003945532	1	1	1
mmu-miR-125a-5p	MIMAT0000135	Hdac3	NM_010411	1	1	1
mmu-miR-125a-5p	MIMAT0000135	Pde7a	NM_008802	1	1	1
mmu-miR-125a-5p	MIMAT0000135	Adap1	NM_172723	1	0	1
mmu-miR-125a-5p	MIMAT0000135	Vps39	NM_147153	1	0	1
mmu-miR-125a-5p	MIMAT0000135	Mlst8	NM_019988	1	1	1
mmu-miR-125a-5p	MIMAT0000135	Wdr37	NM_172445	1	1	1
mmu-miR-125a-5p	MIMAT0000135	Lpgat1	NM_172266	1	1	1
mmu-miR-125a-5p	MIMAT0000135	Lypd1	NM_145100	1	1	1
mmu-miR-125a-5p	MIMAT0000135	Cnih3	NM_001160211	1	1	1
mmu-miR-125a-5p	MIMAT0000135	Klrk1	NM_001083322	1	1	1
mmu-miR-125a-5p	MIMAT0000135	Eda2r	NM_175540	1	1	1
mmu-miR-125a-5p	MIMAT0000135	Cuedc2	NM_001164294	1	1	1
mmu-miR-125a-5p	MIMAT0000135	Mobp	NM_001039365	1	1	1
mmu-miR-125a-5p	MIMAT0000135	Armcx3	NM_027870	1	0	1
mmu-miR-125a-5p	MIMAT0000135	Mtr	NM_001081128	1	1	1
mmu-miR-125a-5p	MIMAT0000135	Cdadc1	NM_001168538	1	1	1
mmu-miR-125a-5p	MIMAT0000135	Zhx1	NM_009572	1	1	1
mmu-miR-125a-5p	MIMAT0000135	Zfp811	NM_001267583	1	1	1
mmu-miR-125a-5p	MIMAT0000135	Gabrr3	NM_001081190	1	1	1
mmu-miR-125a-5p	MIMAT0000135	C4b	NM_009780	1	1	1
mmu-miR-125a-5p	MIMAT0000135	Cd3g	NM_009850	1	1	1
mmu-miR-125a-5p	MIMAT0000135	Ccm2	NM_001190344	1	1	1
mmu-miR-125a-5p	MIMAT0000135	Zfp710	NM_175433	1	1	1
mmu-miR-125a-5p	MIMAT0000135	Gm12689	XM_003945380	1	1	1
mmu-miR-125a-5p	MIMAT0000135	Dctn1	NM_007835	1	1	1
mmu-miR-125a-5p	MIMAT0000135	Tango2	NM_138583	1	1	1
mmu-miR-125a-5p	MIMAT0000135	Kirrel	NM_130867	1	1	1
mmu-miR-125a-5p	MIMAT0000135	Mlf2	NM_145385	1	1	1
mmu-miR-125a-5p	MIMAT0000135	Bdh1	NM_175177	1	1	1
mmu-miR-125a-5p	MIMAT0000135	Ighmbp2	NM_009212	1	1	1
mmu-miR-125a-5p	MIMAT0000135	Usp2	NM_016808	1	1	1
mmu-miR-125a-5p	MIMAT0000135	Yipf6	NM_207633	1	0	1
mmu-miR-125a-5p	MIMAT0000135	Rfwd2	NM_011931	1	0	1
mmu-miR-125a-5p	MIMAT0000135	Abr	NM_198895	1	1	1
mmu-miR-125a-5p	MIMAT0000135	Spag9	NM_001199205	1	1	1
mmu-miR-125a-5p	MIMAT0000135	Tst	NM_009437	1	0	1
mmu-miR-125a-5p	MIMAT0000135	Coro2b	NM_175484	1	0	1
mmu-miR-125a-5p	MIMAT0000135	Rad51d	NM_011235	1	1	1
mmu-miR-125a-5p	MIMAT0000135	Ganc	NM_172672	1	1	1
mmu-miR-125a-5p	MIMAT0000135	Vegfa	NM_009505	1	1	1
mmu-miR-125a-5p	MIMAT0000135	LOC101055719	XM_003945570	1	1	1
mmu-miR-125a-5p	MIMAT0000135	H13	NM_001159553	1	1	1
mmu-miR-125a-5p	MIMAT0000135	Hmgb3	NM_008253	1	1	1
mmu-miR-125a-5p	MIMAT0000135	Ypel3	NM_025347	1	1	1
mmu-miR-125a-5p	MIMAT0000135	Spock1	NM_001166466	1	1	1
mmu-miR-125a-5p	MIMAT0000135	Ipo9	NM_153774	1	1	1
mmu-miR-125a-5p	MIMAT0000135	D6Ertd527e	NM_001167938	1	1	1
mmu-miR-125a-5p	MIMAT0000135	Btbd2	NM_145361	1	1	1
mmu-miR-125a-5p	MIMAT0000135	P2rx4	NM_011026	1	1	1
mmu-miR-125a-5p	MIMAT0000135	Phlpp2	NM_001122594	1	0	1
mmu-miR-125a-5p	MIMAT0000135	Oxct1	NM_024188	1	0	1
mmu-miR-125a-5p	MIMAT0000135	Cdc14b	NM_172587	1	0	1
mmu-miR-125a-5p	MIMAT0000135	Atxn7l3b	NM_001033474	1	1	1
mmu-miR-125a-5p	MIMAT0000135	Tmem184b	NM_001253820	1	1	1
mmu-miR-125a-5p	MIMAT0000135	Il34	NM_001135100	1	1	1
mmu-miR-125a-5p	MIMAT0000135	Ago2	NM_153178	1	1	1
mmu-miR-125a-5p	MIMAT0000135	Def8	NM_054046	1	1	1
mmu-miR-125a-5p	MIMAT0000135	Cbx5	NM_001076789	1	1	1
mmu-miR-125a-5p	MIMAT0000135	Calm1	NM_009790	1	0	1
mmu-miR-125a-5p	MIMAT0000135	Ier3	NM_133662	1	1	1
mmu-miR-125a-5p	MIMAT0000135	Slc39a11	NM_027216	1	1	1
mmu-miR-125a-5p	MIMAT0000135	Irf1	NM_001159393	1	1	1
mmu-miR-125a-5p	MIMAT0000135	Gprc5c	NM_001110338	1	1	1
mmu-miR-125a-5p	MIMAT0000135	Morc2a	NM_001159288	1	1	1
mmu-miR-125a-5p	MIMAT0000135	Prss40	NM_009356	1	0	1
mmu-miR-125a-5p	MIMAT0000135	Mark2	NM_001080390	1	1	1
mmu-miR-125a-5p	MIMAT0000135	Slc39a13	NM_026721	1	1	1
mmu-miR-125a-5p	MIMAT0000135	Grb10	NM_001177629	1	1	1
mmu-miR-125a-5p	MIMAT0000135	Ccdc30	NM_028506	1	1	1
mmu-miR-125a-5p	MIMAT0000135	St7l	NM_001253703	1	1	1
mmu-miR-125a-5p	MIMAT0000135	Psmb11	NM_175204	1	1	1
mmu-miR-125a-5p	MIMAT0000135	Bmpr2	NM_007561	1	1	1
mmu-miR-125a-5p	MIMAT0000135	Bcas1	NM_001164369	1	1	1
mmu-miR-125a-5p	MIMAT0000135	Acsm2	NM_001177977	1	0	1
mmu-miR-125a-5p	MIMAT0000135	Fmn1	NM_010230	1	1	1
mmu-miR-125a-5p	MIMAT0000135	Gbas	NM_008095	1	1	1
mmu-miR-125a-5p	MIMAT0000135	Gucd1	NM_175133	1	1	1
mmu-miR-125a-5p	MIMAT0000135	Tepp	NM_028532	1	1	1
mmu-miR-125a-5p	MIMAT0000135	Slc25a27	NM_028711	1	1	1
mmu-miR-125a-5p	MIMAT0000135	Zkscan8	NM_001251833	1	1	1
mmu-miR-125a-5p	MIMAT0000135	Rem2	NM_080726	1	0	1
mmu-miR-125a-5p	MIMAT0000135	Ncf4	NM_008677	1	0	1
mmu-miR-125a-5p	MIMAT0000135	Kirrel3	NM_026324	1	1	1
mmu-miR-125a-5p	MIMAT0000135	Lrrc8e	NM_028175	1	0	1
mmu-miR-125a-5p	MIMAT0000135	Foxp1	NM_001197322	1	1	1
mmu-miR-125a-5p	MIMAT0000135	Cngb1	NM_145601	1	1	1
mmu-miR-125a-5p	MIMAT0000135	Abl2	NM_009595	1	1	1
mmu-miR-125a-5p	MIMAT0000135	Plod2	NM_011961	1	1	1
mmu-miR-125a-5p	MIMAT0000135	Loxl1	NM_010729	1	1	1
mmu-miR-125a-5p	MIMAT0000135	LOC100862594	XM_003946159	1	1	1
mmu-miR-125a-5p	MIMAT0000135	Rfx3	NM_001166414	1	1	1
mmu-miR-125a-5p	MIMAT0000135	Foxn1	NM_008238	1	1	1
mmu-miR-125a-5p	MIMAT0000135	Asph	NM_001177854	1	1	1
mmu-miR-125a-5p	MIMAT0000135	Dapk1	NM_029653	1	1	1
mmu-miR-125a-5p	MIMAT0000135	C1qtnf1	NM_019959	1	1	1
mmu-miR-125a-5p	MIMAT0000135	Nckap5l	NM_001001884	1	1	1
mmu-miR-125a-5p	MIMAT0000135	Rbm38	NM_019547	1	1	1
mmu-miR-125a-5p	MIMAT0000135	Rftn1	NM_181397	1	1	1
mmu-miR-125a-5p	MIMAT0000135	Lrit1	NM_146245	1	0	1
mmu-miR-125a-5p	MIMAT0000135	Cacna1c	NM_001255997	1	1	1
mmu-miR-125a-5p	MIMAT0000135	Gm4791	NM_001243258	1	1	1
mmu-miR-125a-5p	MIMAT0000135	2210016F16Rik	NM_027335	1	0	1
mmu-miR-125a-5p	MIMAT0000135	Fgfr3	NM_001163217	1	1	1
mmu-miR-125a-5p	MIMAT0000135	Tbc1d14	NM_001113364	1	1	1
mmu-miR-125a-5p	MIMAT0000135	Tyw3	NM_172474	1	0	1
mmu-miR-125a-5p	MIMAT0000135	Pear1	NM_001032413	1	1	1
mmu-miR-125a-5p	MIMAT0000135	Slc25a44	NM_178696	1	0	1
mmu-miR-125a-5p	MIMAT0000135	Myo7a	NM_001256082	1	1	1
mmu-miR-125a-5p	MIMAT0000135	Sept6	NM_001177323	1	1	1
mmu-miR-125a-5p	MIMAT0000135	9930021J03Rik	NM_172836	1	1	1
mmu-miR-125a-5p	MIMAT0000135	Trim66	NM_001170913	1	1	1
mmu-miR-125a-5p	MIMAT0000135	Map2k2	NM_023138	1	1	1
mmu-miR-125a-5p	MIMAT0000135	Smarcal1	NM_018817	1	1	1
mmu-miR-125a-5p	MIMAT0000135	Ank1	NM_031158	1	1	1
mmu-miR-125a-5p	MIMAT0000135	Anks6	NM_001024136	1	1	1
mmu-miR-125a-5p	MIMAT0000135	Rapsn	NM_009023	1	1	1
mmu-miR-125a-5p	MIMAT0000135	LOC101055835	XM_003945584	1	1	1
mmu-miR-125a-5p	MIMAT0000135	Dph3	NM_172254	1	1	1
mmu-miR-125a-5p	MIMAT0000135	Ndufaf5	NM_027093	1	1	1
mmu-miR-125a-5p	MIMAT0000135	Syvn1	NM_028769	1	1	1
mmu-miR-125a-5p	MIMAT0000135	Src	NM_001025395	1	1	1
mmu-miR-125a-5p	MIMAT0000135	Pik3cd	NM_001029837	1	1	1
mmu-miR-125a-5p	MIMAT0000135	Galns	NM_016722	1	1	1
mmu-miR-125a-5p	MIMAT0000135	Aph1a	NM_146104	1	0	1
mmu-miR-125a-5p	MIMAT0000135	Prickle2	NM_001134461	1	1	1
mmu-miR-125a-5p	MIMAT0000135	Trmt44	NM_030208	1	1	1
mmu-miR-125a-5p	MIMAT0000135	Ppp2r5c	NM_001081457	1	1	1
mmu-miR-125a-5p	MIMAT0000135	Camkk1	NM_018883	1	0	1
mmu-miR-125a-5p	MIMAT0000135	Gpatch8	NM_001159492	1	0	1
mmu-miR-125a-5p	MIMAT0000135	Rxra	NM_011305	1	1	1
mmu-miR-125a-5p	MIMAT0000135	Fam83h	NM_001168253	1	1	1
mmu-miR-125a-5p	MIMAT0000135	Cluh	NM_001081158	1	1	1
mmu-miR-125a-5p	MIMAT0000135	Mgat4a	NM_173870	1	0	1
mmu-miR-125a-5p	MIMAT0000135	Pip5k1c	NM_008844	1	0	1
mmu-miR-125a-5p	MIMAT0000135	St6galnac6	NM_016973	1	0	1
mmu-miR-125a-5p	MIMAT0000135	Creb1	NM_133828	1	1	1
mmu-miR-125a-5p	MIMAT0000135	Ociad1	NM_001159889	1	1	1
mmu-miR-125a-5p	MIMAT0000135	Elmsan1	NM_001163501	1	1	1
mmu-miR-125a-5p	MIMAT0000135	Clasp1	NM_177548	1	1	1
mmu-miR-125a-5p	MIMAT0000135	A530001N23Rik	XM_003945929	1	1	1
mmu-miR-125a-5p	MIMAT0000135	2610528J11Rik	NM_025572	1	1	1
mmu-miR-125a-5p	MIMAT0000135	Osbpl9	NM_173350	1	1	1
mmu-miR-125a-5p	MIMAT0000135	Fnbp1	NM_001177649	1	1	1
mmu-miR-125a-5p	MIMAT0000135	Fsd1l	NM_176966	1	1	1
mmu-miR-125a-5p	MIMAT0000135	LOC100044322	XM_003946039	1	1	1
mmu-miR-125a-5p	MIMAT0000135	Ddi2	NM_001017966	1	1	1
mmu-miR-125a-5p	MIMAT0000135	Sorcs2	NM_030889	1	1	1
mmu-miR-125a-5p	MIMAT0000135	Asb13	NM_001267724	1	1	1
mmu-miR-125a-5p	MIMAT0000135	Sept2	NM_001159719	1	0	1
mmu-miR-125a-5p	MIMAT0000135	Slc4a1	NM_011403	1	0	1
mmu-miR-125a-5p	MIMAT0000135	Banp	NM_001110100	1	1	1
mmu-miR-125a-5p	MIMAT0000135	Cpsf4	NM_178576	1	1	1
mmu-miR-125a-5p	MIMAT0000135	Ak4	NM_001177605	1	1	1
mmu-miR-125a-5p	MIMAT0000135	Slc25a23	NM_025877	1	0	1
mmu-miR-125a-5p	MIMAT0000135	Zmym2	NM_029498	1	1	1
mmu-miR-125a-5p	MIMAT0000135	Adamts14	NM_001081127	1	0	1
mmu-miR-125a-5p	MIMAT0000135	Ralbp1	NM_001198949	1	1	1
mmu-miR-125a-5p	MIMAT0000135	Trip12	NM_133975	1	0	1
mmu-miR-125a-5p	MIMAT0000135	Slc6a18	NM_001136087	1	1	1
mmu-miR-125a-5p	MIMAT0000135	Slc4a10	NM_033552	1	1	1
mmu-miR-125a-5p	MIMAT0000135	Nlrp1a	NM_001004142	1	1	1
mmu-miR-125a-5p	MIMAT0000135	Trim71	NM_001042503	1	1	1
mmu-miR-125a-5p	MIMAT0000135	Dusp3	NM_028207	1	0	1
mmu-miR-125a-5p	MIMAT0000135	C1qtnf6	NM_001204152	1	1	1
mmu-miR-125a-5p	MIMAT0000135	Zmat5	NM_026015	1	1	1
mmu-miR-125a-5p	MIMAT0000135	Meis2	NM_001159567	1	1	1
mmu-miR-125a-5p	MIMAT0000135	Bdnf	NM_001048141	1	1	1
mmu-miR-125a-5p	MIMAT0000135	Bace1	NM_001145947	1	1	1
mmu-miR-125a-5p	MIMAT0000135	Elavl4	NM_010488	1	0	1
mmu-miR-125a-5p	MIMAT0000135	Blzf1	NM_001160209	1	1	1
mmu-miR-125a-5p	MIMAT0000135	Mob4	NM_025283	1	1	1
mmu-miR-125a-5p	MIMAT0000135	Eif4g2	NM_013507	1	0	1
mmu-miR-125a-5p	MIMAT0000135	Gja1	NM_010288	1	0	1
mmu-miR-125a-5p	MIMAT0000135	Efemp2	NM_021474	1	1	1
mmu-miR-125a-5p	MIMAT0000135	Dennd6a	NM_145969	1	1	1
mmu-miR-125a-5p	MIMAT0000135	Smarcd2	NM_031878	1	1	1
mmu-miR-125a-5p	MIMAT0000135	Spen	NM_019763	1	1	1
mmu-miR-125a-5p	MIMAT0000135	Rac3	NM_133223	1	1	1
mmu-miR-125a-5p	MIMAT0000135	D17Wsu92e	NM_001044719	1	1	1
mmu-miR-125a-5p	MIMAT0000135	Mapk8ip3	NM_001163450	1	1	1
mmu-miR-125a-5p	MIMAT0000135	Zfp213	NM_001033496	1	1	1
mmu-miR-125a-5p	MIMAT0000135	Tmem116	NM_001161627	1	1	1
mmu-miR-125a-5p	MIMAT0000135	Sod3	NM_011435	1	1	1
mmu-miR-125a-5p	MIMAT0000135	Pkd2l2	NM_016927	1	0	1
mmu-miR-125a-5p	MIMAT0000135	Rsrc1	NM_025822	1	0	1
mmu-miR-125a-5p	MIMAT0000135	Ddx19b	NM_001190786	1	1	1
mmu-miR-125a-5p	MIMAT0000135	E030019B06Rik	NM_001243018	1	1	1
mmu-miR-125a-5p	MIMAT0000135	Ccdc169	NM_177203	1	1	1
mmu-miR-125a-5p	MIMAT0000135	Slmap	NM_032008	1	0	1
mmu-miR-125a-5p	MIMAT0000135	Gm5460	NM_001034880	1	0	1
mmu-miR-125a-5p	MIMAT0000135	Pfkfb3	NM_001177756	1	1	1
mmu-miR-125a-5p	MIMAT0000135	Tm7sf3	NM_026281	1	0	1
mmu-miR-125a-5p	MIMAT0000135	Sla	NM_001029841	1	1	1
mmu-miR-125a-5p	MIMAT0000135	Spns3	NM_029932	1	1	1
mmu-miR-125a-5p	MIMAT0000135	Slco3a1	NM_023908	1	0	1
mmu-miR-125a-5p	MIMAT0000135	Tlk2	NM_011903	1	1	1
mmu-miR-125a-5p	MIMAT0000135	Pla2g4d	NM_001024137	1	1	1
mmu-miR-125a-5p	MIMAT0000135	Mapk9	NM_001163671	1	1	1
mmu-miR-125a-5p	MIMAT0000135	A230066D03Rik	XM_003945471	1	1	1
mmu-miR-125a-5p	MIMAT0000135	Cgn	NM_001037711	1	1	1
mmu-miR-125a-5p	MIMAT0000135	Gm21685	XM_003688930	1	1	1
mmu-miR-125a-5p	MIMAT0000135	Pde7a	NM_001122759	1	1	1
mmu-miR-125a-5p	MIMAT0000135	Med15	NM_001040683	1	1	1
mmu-miR-125a-5p	MIMAT0000135	Pirt	NM_178656	1	1	1
mmu-miR-125a-5p	MIMAT0000135	Wdr37	NM_001039388	1	1	1
mmu-miR-125a-5p	MIMAT0000135	Cytip	NM_139200	1	0	1
mmu-miR-125a-5p	MIMAT0000135	Shank1	NM_001034115	1	1	1
mmu-miR-125a-5p	MIMAT0000135	Trim39	NM_024468	1	0	1
mmu-miR-125a-5p	MIMAT0000135	Cuedc2	NM_001164293	1	1	1
mmu-miR-125a-5p	MIMAT0000135	Fam57a	NM_027773	1	1	1
mmu-miR-125a-5p	MIMAT0000135	Mobp	NM_001039364	1	1	1
mmu-miR-125a-5p	MIMAT0000135	Atxn1	NM_001199305	0	1	1
mmu-miR-125a-5p	MIMAT0000135	Cdadc1	NM_001168535	1	1	1
mmu-miR-125a-5p	MIMAT0000135	Zhx1	NM_001042438	1	1	1
mmu-miR-125a-5p	MIMAT0000135	Zfp870	NM_207245	1	1	1
mmu-miR-125a-5p	MIMAT0000135	Bcl2l2	NM_007537	1	0	1
mmu-miR-125a-5p	MIMAT0000135	Rapgef1	NM_054050	1	1	1
mmu-miR-125a-5p	MIMAT0000135	Il1f9	NM_153511	1	0	1
mmu-miR-125a-5p	MIMAT0000135	Cd247	NM_001113392	1	1	1
mmu-miR-125a-5p	MIMAT0000135	Il1b	NM_008361	1	1	1
mmu-miR-125a-5p	MIMAT0000135	Fbxo27	NM_207238	1	1	1
mmu-miR-125a-5p	MIMAT0000135	Fam86	NM_027446	1	0	1
mmu-miR-125a-5p	MIMAT0000135	Zfp710	NM_001146000	1	1	1
mmu-miR-125a-5p	MIMAT0000135	Gm12689	XM_003946135	1	1	1
mmu-miR-125a-5p	MIMAT0000135	Iqsec2	NM_001005475	1	1	1
mmu-miR-125a-5p	MIMAT0000135	Dcx	NM_010025	1	1	1
mmu-miR-125a-5p	MIMAT0000135	Fcgr1	NM_010186	1	0	1
mmu-miR-125a-5p	MIMAT0000135	Dtwd2	NM_026854	1	0	1
mmu-miR-125a-5p	MIMAT0000135	Cabp4	NM_144532	1	0	1
mmu-miR-125a-5p	MIMAT0000135	Dgcr14	NM_001081633	1	1	1
mmu-miR-125a-5p	MIMAT0000135	Olfr1389	NM_147066	1	1	1
mmu-miR-125a-5p	MIMAT0000135	Tmem221	NM_001100462	1	0	1
mmu-miR-125a-5p	MIMAT0000135	Bdh1	NM_001122683	1	1	1
mmu-miR-125a-5p	MIMAT0000135	Rab39b	NM_175122	1	0	1
mmu-miR-125a-5p	MIMAT0000135	Cyp2c55	NM_028089	1	1	1
mmu-miR-125a-5p	MIMAT0000135	Tenm4	NM_011858	1	0	1
mmu-miR-125a-5p	MIMAT0000135	Fam53b	NM_175268	1	1	1
mmu-miR-125a-5p	MIMAT0000135	Elovl2	NM_019423	0	1	1
mmu-miR-125a-5p	MIMAT0000135	Taz	NM_001242616	1	1	1
mmu-miR-125a-5p	MIMAT0000135	Abr	NM_198018	1	1	1
mmu-miR-125a-5p	MIMAT0000135	Rbm7	NM_144948	1	1	1
mmu-miR-125a-5p	MIMAT0000135	Rag1	NM_009019	1	0	1
mmu-miR-125a-5p	MIMAT0000135	Cdh22	NM_174988	1	1	1
mmu-miR-125a-5p	MIMAT0000135	Vegfa	NM_001025250	1	1	1
mmu-miR-125a-5p	MIMAT0000135	LOC101055743	XM_003945465	1	1	1
mmu-miR-125a-5p	MIMAT0000135	Hmgcr	NM_008255	1	1	1
mmu-miR-125a-5p	MIMAT0000135	Ypel3	NM_026875	1	1	1
mmu-miR-125a-5p	MIMAT0000135	Spock1	NM_009262	1	1	1
mmu-miR-125a-5p	MIMAT0000135	Tapt1	NM_173764	1	1	1
mmu-miR-125a-5p	MIMAT0000135	Cyld	NM_173369	1	1	1
mmu-miR-125a-5p	MIMAT0000135	Keap1	NM_001110307	1	1	1
mmu-miR-125a-5p	MIMAT0000135	D6Ertd527e	NM_001167937	1	1	1
mmu-miR-125a-5p	MIMAT0000135	Smco3	NM_001039558	1	1	1
mmu-miR-125a-5p	MIMAT0000135	Slc11a2	NM_008732	1	1	1
mmu-miR-125a-5p	MIMAT0000135	Comt	NM_001111063	1	1	1
mmu-miR-125a-5p	MIMAT0000135	Stard13	NM_146258	1	1	1
mmu-miR-125a-5p	MIMAT0000135	P2rx7	NM_001038839	1	1	1
mmu-miR-125a-5p	MIMAT0000135	Tmem135	NM_028343	1	0	1
mmu-miR-125a-5p	MIMAT0000135	Med14	NM_001048208	1	0	1
mmu-miR-125a-5p	MIMAT0000135	Rc3h1	NM_001024952	1	0	1
mmu-miR-125a-5p	MIMAT0000135	Lsm1	NM_026032	1	0	1
mmu-miR-125a-5p	MIMAT0000135	Tmem184b	NM_001253819	1	1	1
mmu-miR-125a-5p	MIMAT0000135	Msx2	NM_013601	1	1	1
mmu-miR-125a-5p	MIMAT0000135	Rnf112	NM_009548	1	0	1
mmu-miR-125a-5p	MIMAT0000135	Tmem57	NM_025382	1	0	1
mmu-miR-125a-5p	MIMAT0000135	Def8	NM_001253784	1	1	1
mmu-miR-125a-5p	MIMAT0000135	Cbx5	NM_007626	1	1	1
mmu-miR-125a-5p	MIMAT0000135	Sertm1	NM_177854	1	0	1
mmu-miR-125a-5p	MIMAT0000135	Slc39a11	NM_001166503	1	1	1
mmu-miR-125a-5p	MIMAT0000135	Irf1	NM_008390	1	1	1
mmu-miR-125a-5p	MIMAT0000135	Gprc5c	NM_147217	1	1	1
mmu-miR-125a-5p	MIMAT0000135	Gdpd5	NM_201352	1	1	1
mmu-miR-125a-5p	MIMAT0000135	Mark2	NM_001080388	1	1	1
mmu-miR-125a-5p	MIMAT0000135	Maea	NM_021500	1	1	1
mmu-miR-125a-5p	MIMAT0000135	Ccdc30	NM_001270435	1	1	1
mmu-miR-125a-5p	MIMAT0000135	St7l	NM_001253702	1	1	1
mmu-miR-125a-5p	MIMAT0000135	Mid1	NM_010797	1	1	1
mmu-miR-125a-5p	MIMAT0000135	Srxn1	NM_029688	1	1	1
mmu-miR-125a-5p	MIMAT0000135	Dip2b	NM_001159361	1	0	1
mmu-miR-125a-5p	MIMAT0000135	Bcas1	NM_029815	1	1	1
mmu-miR-125a-5p	MIMAT0000135	Kras	NM_021284	1	1	1
mmu-miR-125a-5p	MIMAT0000135	4930558K02Rik	NM_001204904	1	1	1
mmu-miR-125a-5p	MIMAT0000135	Slc4a8	NM_021530	1	0	1
mmu-miR-125a-5p	MIMAT0000135	Tepp	NM_199455	1	1	1
mmu-miR-125a-5p	MIMAT0000135	Gbp7	NM_001083312	1	1	1
mmu-miR-125a-5p	MIMAT0000135	Fbxl17	NM_015794	1	1	1
mmu-miR-125a-5p	MIMAT0000135	Mccc1	NM_023644	1	1	1
mmu-miR-125a-5p	MIMAT0000135	Nqo2	NM_020282	1	0	1
mmu-miR-125a-5p	MIMAT0000135	Arhgef38	NM_029953	1	0	1
mmu-miR-125a-5p	MIMAT0000135	Foxp1	NM_001197321	1	1	1
mmu-miR-125a-5p	MIMAT0000135	Serpina1a	NM_009243	1	1	1
mmu-miR-125a-5p	MIMAT0000135	Snx31	NM_025712	1	1	1
mmu-miR-125a-5p	MIMAT0000135	Ncln	NM_134009	1	1	1
mmu-miR-125a-5p	MIMAT0000135	Unc5c	NM_009472	1	0	1
mmu-miR-125a-5p	MIMAT0000135	LOC100862594	XM_003689379	1	1	1
mmu-miR-125a-5p	MIMAT0000135	Xirp1	NM_011724	1	1	1
mmu-miR-125a-5p	MIMAT0000135	Asph	NM_001177853	1	1	1
mmu-miR-125a-5p	MIMAT0000135	Fam83g	NM_178618	0	1	1
mmu-miR-125a-5p	MIMAT0000135	C1qtnf1	NM_001204129	1	1	1
mmu-miR-125a-5p	MIMAT0000135	Rab3gap2	NM_001163754	1	0	1
mmu-miR-125a-5p	MIMAT0000135	Hs3st4	NM_001252072	1	1	1
mmu-miR-125a-5p	MIMAT0000135	Gm608	NM_001029889	1	0	1
mmu-miR-125a-5p	MIMAT0000135	Oit3	NM_010959	1	1	1
mmu-miR-125a-5p	MIMAT0000135	Madd	NM_001177720	1	1	1
mmu-miR-125a-5p	MIMAT0000135	Mcl1	NM_008562	1	1	1
mmu-miR-125a-5p	MIMAT0000135	Asb7	NM_080443	1	0	1
mmu-miR-125a-5p	MIMAT0000135	1700065I17Rik	NM_026099	1	1	1
mmu-miR-125a-5p	MIMAT0000135	Homez	NM_183174	1	1	1
mmu-miR-125a-5p	MIMAT0000135	Scn8a	NM_011323	1	1	1
mmu-miR-125a-5p	MIMAT0000135	Cacna1c	NM_001255999	1	1	1
mmu-miR-125a-5p	MIMAT0000135	Mgat5	NM_145128	1	0	1
mmu-miR-125a-5p	MIMAT0000135	Sec22c	NM_001164562	1	1	1
mmu-miR-125a-5p	MIMAT0000135	Serpina3b	NM_173024	1	1	1
mmu-miR-125a-5p	MIMAT0000135	Cldn2	NM_016675	1	0	1
mmu-miR-125a-5p	MIMAT0000135	Fgfr3	NM_008010	1	1	1
mmu-miR-125a-5p	MIMAT0000135	Tbc1d14	NM_133910	1	1	1
mmu-miR-125a-5p	MIMAT0000135	Eps8	NM_007945	1	1	1
mmu-miR-125a-5p	MIMAT0000135	Pear1	NM_152799	1	1	1
mmu-miR-125a-5p	MIMAT0000135	Mrgprd	NM_203490	1	0	1
mmu-miR-125a-5p	MIMAT0000135	Dffa	NM_001025296	1	0	1
mmu-miR-125a-5p	MIMAT0000135	Pramel3	NM_031390	1	0	1
mmu-miR-125a-5p	MIMAT0000135	Edn3	NM_007903	1	0	1
mmu-miR-125a-5p	MIMAT0000135	Myo7a	NM_008663	1	1	1
mmu-miR-125a-5p	MIMAT0000135	Sept6	NM_019942	1	1	1
mmu-miR-125a-5p	MIMAT0000135	Loxl4	NM_053083	1	1	1
mmu-miR-125a-5p	MIMAT0000135	Ccdc71l	NM_001162903	1	1	1
mmu-miR-125a-5p	MIMAT0000135	Snai1	NM_011427	1	1	1
mmu-miR-125a-5p	MIMAT0000135	Phc2	NM_001195083	1	1	1
mmu-miR-125a-5p	MIMAT0000135	Ube2v2	NM_001159351	1	1	1
mmu-miR-125a-5p	MIMAT0000135	Engase	NM_172573	1	1	1
mmu-miR-125a-5p	MIMAT0000135	Ank1	NM_001110783	1	1	1
mmu-miR-125a-5p	MIMAT0000135	Tubb5	NM_011655	1	0	1
mmu-miR-125a-5p	MIMAT0000135	Bhlha9	NM_177182	1	1	1
mmu-miR-125a-5p	MIMAT0000135	Pcsk7	NM_008794	1	1	1
mmu-miR-125a-5p	MIMAT0000135	Hoxb3	NM_010458	1	1	1
mmu-miR-125a-5p	MIMAT0000135	Pik3cd	NM_001164050	1	1	1
mmu-miR-125a-5p	MIMAT0000135	Prickle2	NM_001081146	1	1	1
mmu-miR-125a-5p	MIMAT0000135	Crispld2	NM_030209	1	0	1
mmu-miR-125a-5p	MIMAT0000135	LOC101056016	XM_003945765	1	1	1
mmu-miR-125a-5p	MIMAT0000135	1300002K09Rik	NM_028788	1	1	1
mmu-miR-125a-5p	MIMAT0000135	Vsig10	NM_001033311	1	0	1
mmu-miR-125a-5p	MIMAT0000135	Nbeal1	NM_173444	1	0	1
mmu-miR-125a-5p	MIMAT0000135	Rnmt	NM_001170953	1	1	1
mmu-miR-125a-5p	MIMAT0000135	Kctd12b	NM_175429	1	0	1
mmu-miR-125a-5p	MIMAT0000135	Cbx7	NM_144811	1	1	1
mmu-miR-125a-5p	MIMAT0000135	Ddr2	NM_022563	1	0	1
mmu-miR-125a-5p	MIMAT0000135	Tmem240	NM_001101506	1	0	1
mmu-miR-125a-5p	MIMAT0000135	Baz2a	NM_054078	1	1	1
mmu-miR-125a-5p	MIMAT0000135	0610010F05Rik	NM_027860	1	1	1
mmu-miR-125a-5p	MIMAT0000135	Mthfr	NM_010840	1	1	1
mmu-miR-125a-5p	MIMAT0000135	Clasp1	NM_029709	1	1	1
mmu-miR-125a-5p	MIMAT0000135	Zfp9	NM_011763	1	1	1
mmu-miR-125a-5p	MIMAT0000135	Sez6	NM_021286	1	1	1
mmu-miR-125a-5p	MIMAT0000135	Wwp1	NM_177327	1	0	1
mmu-miR-125a-5p	MIMAT0000135	Hs2st1	NM_011828	1	0	1
mmu-miR-125a-5p	MIMAT0000135	Cd22	NM_009845	1	1	1
mmu-miR-125a-5p	MIMAT0000135	Il12rb1	NM_008353	1	1	1
mmu-miR-125a-5p	MIMAT0000135	Pla2g4c	NM_001004762	1	1	1
mmu-miR-125a-5p	MIMAT0000135	Fbxl19	NM_172748	1	0	1
mmu-miR-125a-5p	MIMAT0000135	Wfikkn2	NM_181819	1	0	1
mmu-miR-125a-5p	MIMAT0000135	Gcnt1	NM_010265	1	1	1
mmu-miR-125a-5p	MIMAT0000135	Gmeb2	NM_198169	1	0	1
mmu-miR-125a-5p	MIMAT0000135	Faf1	NM_007983	1	1	1
mmu-miR-125a-5p	MIMAT0000135	Gpr45	NM_053107	1	0	1
mmu-miR-125a-5p	MIMAT0000135	Atp11a	NM_015804	1	1	1
mmu-miR-125a-5p	MIMAT0000135	Ceacam1	NM_001039187	1	1	1
mmu-miR-125a-5p	MIMAT0000135	Akap17b	NM_001081956	1	1	1
mmu-miR-125a-5p	MIMAT0000135	Acp2	NM_007387	1	0	1
mmu-miR-125a-5p	MIMAT0000135	Arrb1	NM_178220	1	1	1
mmu-miR-125a-5p	MIMAT0000135	Ak4	NM_001177604	1	1	1
mmu-miR-125a-5p	MIMAT0000135	Zfyve27	NM_001164531	1	1	1
mmu-miR-125a-5p	MIMAT0000135	Rac2	NM_009008	1	0	1
mmu-miR-125a-5p	MIMAT0000135	Vamp8	NM_016794	1	1	1
mmu-miR-125a-5p	MIMAT0000135	Slc6a18	NM_001168646	1	1	1
mmu-miR-125a-5p	MIMAT0000135	LOC101056649	XM_003945938	1	1	1
mmu-miR-125a-5p	MIMAT0000135	Fbxo45	NM_173439	1	1	1
mmu-miR-125a-5p	MIMAT0000135	Jmy	NM_021310	1	1	1
mmu-miR-125a-5p	MIMAT0000135	Srsf6	NM_026499	1	0	1
mmu-miR-125a-5p	MIMAT0000135	Ttc4	NM_028209	1	1	1
mmu-miR-125a-5p	MIMAT0000135	Slc25a15	NM_181325	1	0	1
mmu-miR-125a-5p	MIMAT0000135	C1qtnf6	NM_028331	1	1	1
mmu-miR-125a-5p	MIMAT0000135	D17H6S53E	NM_033477	1	1	1
mmu-miR-125a-5p	MIMAT0000135	Meis2	NM_001159570	1	1	1
mmu-miR-125a-5p	MIMAT0000135	Bdnf	NM_001048142	1	1	1
mmu-miR-125a-5p	MIMAT0000135	Abhd3	NM_134130	1	1	1
mmu-miR-125a-5p	MIMAT0000135	Bace1	NM_011792	1	1	1
mmu-miR-125a-5p	MIMAT0000135	Inpp1	NM_008384	1	1	1
mmu-miR-125a-5p	MIMAT0000135	Tnfrsf1a	NM_011609	1	1	1
mmu-miR-125a-5p	MIMAT0000135	Gabrb2	NM_008070	1	1	1
mmu-miR-125a-5p	MIMAT0000135	1110032F04Rik	NM_001167996	1	0	1
mmu-miR-125a-5p	MIMAT0000135	Pias3	NM_018812	1	1	1
mmu-miR-125a-5p	MIMAT0000135	Smarcd2	NM_001130187	1	1	1
mmu-miR-125a-5p	MIMAT0000135	B4galt6	NM_019737	1	1	1
mmu-miR-125a-5p	MIMAT0000135	D17Wsu92e	NM_001033279	1	1	1
mmu-miR-125a-5p	MIMAT0000135	Mapk8ip3	NM_001163449	1	1	1
mmu-miR-125a-5p	MIMAT0000135	Zswim1	NM_028028	1	0	1
mmu-miR-125a-5p	MIMAT0000135	Cox7a2l	NM_009187	1	1	1
mmu-miR-125a-5p	MIMAT0000135	C030048H21Rik	XM_003945328	1	1	1
mmu-miR-125a-5p	MIMAT0000135	Slco2a1	NM_033314	1	0	1
mmu-miR-125a-5p	MIMAT0000135	Zfp703	NM_001101502	1	1	1
mmu-miR-125a-5p	MIMAT0000135	Ddx19b	NM_001190800	1	1	1
mmu-miR-125a-5p	MIMAT0000135	Ptprj	NM_008982	1	0	1
mmu-miR-125a-5p	MIMAT0000135	Nbeal2	NM_183276	1	1	1
mmu-miR-125a-5p	MIMAT0000135	Ccdc30	NM_029286	1	1	1
mmu-miR-125a-5p	MIMAT0000135	St7l	NM_153091	1	1	1
mmu-miR-125a-5p	MIMAT0000135	March2	NM_145486	1	0	1
mmu-miR-125a-5p	MIMAT0000135	Samd8	NM_026283	1	0	1
mmu-miR-125a-5p	MIMAT0000135	Zfyve19	NM_001164827	1	1	1
mmu-miR-125a-5p	MIMAT0000135	Sgsm1	NM_172718	1	1	1
mmu-miR-125a-5p	MIMAT0000135	Tlk2	NM_001112705	1	1	1
mmu-miR-125a-5p	MIMAT0000135	Tmem245	NM_175518	1	1	1
mmu-miR-125a-5p	MIMAT0000135	Ddx52	NM_030096	1	1	1
mmu-miR-125a-5p	MIMAT0000135	Mapk9	NM_207692	1	1	1
mmu-miR-125a-5p	MIMAT0000135	A230066D03Rik	XM_003945865	1	1	1
mmu-miR-125a-5p	MIMAT0000135	Lipg	NM_010720	1	0	1
mmu-miR-125a-5p	MIMAT0000135	Gm21685	XM_003688929	1	1	1
mmu-miR-125a-5p	MIMAT0000135	Wnt5a	NM_001256224	1	1	1
mmu-miR-125a-5p	MIMAT0000135	Hdgf	NM_008231	1	1	1
mmu-miR-125a-5p	MIMAT0000135	Stat5b	NM_001113563	1	1	1
mmu-miR-125a-5p	MIMAT0000135	Kalrn	NM_177357	1	0	1
mmu-miR-125a-5p	MIMAT0000135	Fam65b	NM_029679	1	1	1
mmu-miR-125a-5p	MIMAT0000135	Fam43b	NM_001081672	1	1	1
mmu-miR-125a-5p	MIMAT0000135	Atp5g2	NM_026468	1	1	1
mmu-miR-125a-5p	MIMAT0000135	Odf2	NM_001177659	1	1	1
mmu-miR-125a-5p	MIMAT0000135	Spire1	NM_176832	1	1	1
mmu-miR-125a-5p	MIMAT0000135	Ppme1	NM_028292	1	1	1
mmu-miR-125a-5p	MIMAT0000135	Zfp473	NM_178734	1	1	1
mmu-miR-125a-5p	MIMAT0000135	Cuedc2	NM_001164292	1	1	1
mmu-miR-125a-5p	MIMAT0000135	Pop5	NM_026398	1	1	1
mmu-miR-125a-5p	MIMAT0000135	Amot	NM_153319	1	0	1
mmu-miR-125a-5p	MIMAT0000135	Ubash3a	NM_177823	1	1	1
mmu-miR-125a-5p	MIMAT0000135	Rapgef1	NM_001039086	1	1	1
mmu-miR-125a-5p	MIMAT0000135	Cd247	NM_001113393	1	1	1
mmu-miR-125a-5p	MIMAT0000135	Il1r1	NM_008362	1	1	1
mmu-miR-125a-5p	MIMAT0000135	Fbxo27	NM_001163702	1	1	1
mmu-miR-125a-5p	MIMAT0000135	Fgf17	NM_008004	1	0	1
mmu-miR-125a-5p	MIMAT0000135	Arhgef1	NM_008488	1	1	1
mmu-miR-125a-5p	MIMAT0000135	Lrfn2	NM_027452	1	1	1
mmu-miR-125a-5p	MIMAT0000135	Dhcr24	NM_053272	1	1	1
mmu-miR-125a-5p	MIMAT0000135	Fut1	NM_008051	1	1	1
mmu-miR-125a-5p	MIMAT0000135	Trp73	NM_011642	1	0	1
mmu-miR-125a-5p	MIMAT0000135	Dcx	NM_001110224	1	1	1
mmu-miR-125a-5p	MIMAT0000135	Smim1	NM_001163722	1	1	1
mmu-miR-125a-5p	MIMAT0000135	Dgcr14	NM_022408	1	1	1
mmu-miR-125a-5p	MIMAT0000135	Zfp560	NM_001004190	1	1	1
mmu-miR-125a-5p	MIMAT0000135	Ablim1	NM_178688	1	0	1
mmu-miR-125a-5p	MIMAT0000135	Taz	NM_001242615	1	1	1
mmu-miR-125a-5p	MIMAT0000135	Cpm	NM_027468	1	0	1
mmu-miR-125a-5p	MIMAT0000135	Aldh3a2	NM_007437	1	0	1
mmu-miR-125a-5p	MIMAT0000135	Psmd3	NM_009439	1	0	1
mmu-miR-125a-5p	MIMAT0000135	Glt1d1	NM_177005	1	1	1
mmu-miR-125a-5p	MIMAT0000135	Rag2	NM_009020	1	1	1
mmu-miR-125a-5p	MIMAT0000135	Synpo	NM_001109975	1	1	1
mmu-miR-125a-5p	MIMAT0000135	Vegfb	NM_001185164	1	1	1
mmu-miR-125a-5p	MIMAT0000135	LOC101055743	XM_003945861	1	1	1
mmu-miR-125a-5p	MIMAT0000135	Cyld	NM_001128170	1	1	1
mmu-miR-125a-5p	MIMAT0000135	Keap1	NM_001110306	1	1	1
mmu-miR-125a-5p	MIMAT0000135	Gpr123	NM_177469	1	0	1
mmu-miR-125a-5p	MIMAT0000135	Comt	NM_007744	1	1	1
mmu-miR-125a-5p	MIMAT0000135	Fxyd7	NM_022007	1	1	1
mmu-miR-125a-5p	MIMAT0000135	Mob3a	NM_172457	1	0	1
mmu-miR-125a-5p	MIMAT0000135	Stard13	NM_001163493	1	1	1
mmu-miR-125a-5p	MIMAT0000135	Csrp1	NM_007791	1	1	1
mmu-miR-125a-5p	MIMAT0000135	Tmem184b	NM_001253817	1	1	1
mmu-miR-125a-5p	MIMAT0000135	Msx3	NM_010836	1	1	1
mmu-miR-125a-5p	MIMAT0000135	Sel1l	NM_001039089	1	0	1
mmu-miR-125a-5p	MIMAT0000135	E130311K13Rik	NM_177856	1	1	1
mmu-miR-125a-5p	MIMAT0000135	Ifnar1	NM_010508	1	1	1
mmu-miR-125a-5p	MIMAT0000135	Slco2b1	NM_175316	1	1	1
mmu-miR-125a-5p	MIMAT0000135	Mark2	NM_001080389	1	1	1
mmu-miR-125a-5p	MIMAT0000135	Steap3	NM_001085409	1	0	1
mmu-miR-125a-5p	MIMAT0000135	Lpp	NM_001145954	1	1	1
mmu-miR-125a-5p	MIMAT0000135	Ppp1r16b	NM_153089	1	1	1
mmu-miR-125a-5p	MIMAT0000135	Grb2	NM_008163	1	1	1
mmu-miR-125a-5p	MIMAT0000135	Tars2	NM_001163619	1	1	1
mmu-miR-125a-5p	MIMAT0000135	Sema3f	NM_011349	1	1	1
mmu-miR-125a-5p	MIMAT0000135	Bnip2	NM_001008238	1	1	1
mmu-miR-125a-5p	MIMAT0000135	Slc25a45	NM_134154	1	0	1
mmu-miR-125a-5p	MIMAT0000135	Capn1	NM_001110504	1	1	1
mmu-miR-125a-5p	MIMAT0000135	Igll1	NM_001190325	1	1	1
mmu-miR-125a-5p	MIMAT0000135	Kcnab2	NM_001252656	1	0	1
mmu-miR-125a-5p	MIMAT0000135	2010107G23Rik	NM_027251	1	1	1
mmu-miR-125a-5p	MIMAT0000135	Pdxk	NM_172134	1	0	1
mmu-miR-125a-5p	MIMAT0000135	Phactr4	NM_001161797	1	1	1
mmu-miR-125a-5p	MIMAT0000135	Bend4	NM_001164806	1	1	1
mmu-miR-125a-5p	MIMAT0000135	4930558K02Rik	NM_001204905	1	1	1
mmu-miR-125a-5p	MIMAT0000135	Gm4425	XM_001480563	1	1	1
mmu-miR-125a-5p	MIMAT0000135	Enpep	NM_007934	1	1	1
mmu-miR-125a-5p	MIMAT0000135	Ppp1r3d	NM_001085501	1	0	1
mmu-miR-125a-5p	MIMAT0000135	Ezh1	NM_007970	1	1	1
mmu-miR-125a-5p	MIMAT0000135	Sntg2	NM_172951	0	1	1
mmu-miR-125a-5p	MIMAT0000135	Kirrel3	NM_001190911	1	1	1
mmu-miR-125a-5p	MIMAT0000135	Oraov1	NM_028184	1	0	1
mmu-miR-125a-5p	MIMAT0000135	Defb12	NM_152802	1	1	1
mmu-miR-125a-5p	MIMAT0000135	Serpina1a	NM_001252569	1	1	1
mmu-miR-125a-5p	MIMAT0000135	Rab17	NM_001159725	1	1	1
mmu-miR-125a-5p	MIMAT0000135	Hook3	NM_207659	1	0	1
mmu-miR-125a-5p	MIMAT0000135	LOC100862594	XM_003689371	1	1	1
mmu-miR-125a-5p	MIMAT0000135	Rfxank	NM_001025589	1	1	1
mmu-miR-125a-5p	MIMAT0000135	Gss	NM_008180	1	0	1
mmu-miR-125a-5p	MIMAT0000135	Asph	NM_001177852	1	1	1
mmu-miR-125a-5p	MIMAT0000135	Pkib	NM_001039052	1	1	1
mmu-miR-125a-5p	MIMAT0000135	Madd	NM_145527	1	1	1
mmu-miR-125a-5p	MIMAT0000135	Xlr4b	NM_021365	1	0	1
mmu-miR-125a-5p	MIMAT0000135	Tdp2	NM_019551	1	1	1
mmu-miR-125a-5p	MIMAT0000135	Mis12	NM_025993	1	0	1
mmu-miR-125a-5p	MIMAT0000135	Chd6	NM_173368	1	1	1
mmu-miR-125a-5p	MIMAT0000135	Slc2a9	NM_145559	1	1	1
mmu-miR-125a-5p	MIMAT0000135	Ppp1r18	NM_001146711	1	1	1
mmu-miR-125a-5p	MIMAT0000135	Itfg3	NM_207217	1	1	1
mmu-miR-125a-5p	MIMAT0000135	Cacna1c	NM_009781	1	1	1
mmu-miR-125a-5p	MIMAT0000135	Elavl1	NM_010485	1	0	1
mmu-miR-125a-5p	MIMAT0000135	Col22a1	NM_027174	1	1	1
mmu-miR-125a-5p	MIMAT0000135	Slc4a5	NM_001166067	1	0	1
mmu-miR-125a-5p	MIMAT0000135	Cbfa2t3	NM_177289	1	1	1
mmu-miR-125a-5p	MIMAT0000135	Exoc3l2	XM_001471750	1	1	1
mmu-miR-125a-5p	MIMAT0000135	Fgfr3	NM_001205270	1	1	1
mmu-miR-125a-5p	MIMAT0000135	Npsr1	NM_175678	1	1	1
mmu-miR-125a-5p	MIMAT0000135	Ehd1	NM_010119	1	0	1
mmu-miR-125a-5p	MIMAT0000135	Fzd9	NM_010246	1	1	1
mmu-miR-125a-5p	MIMAT0000135	Frmd4a	NM_001177844	1	1	1
mmu-miR-125a-5p	MIMAT0000135	Tfdp2	NM_001184710	1	1	1
mmu-miR-125a-5p	MIMAT0000135	Cyb561d2	NM_019720	1	1	1
mmu-miR-125a-5p	MIMAT0000135	Mfn1	NM_024200	1	1	1
mmu-miR-125a-5p	MIMAT0000135	Ccnj	NM_172839	1	1	1
mmu-miR-125a-5p	MIMAT0000135	St3gal1	NM_009177	1	0	1
mmu-miR-125a-5p	MIMAT0000135	Dazap2	NM_011873	1	0	1
mmu-miR-125a-5p	MIMAT0000135	Uqcr11	NM_025650	1	1	1
mmu-miR-125a-5p	MIMAT0000135	Trim58	NM_001039047	1	0	1
mmu-miR-125a-5p	MIMAT0000135	Phc2	NM_001195130	1	1	1
mmu-miR-125a-5p	MIMAT0000135	Ube2v2	NM_023585	1	1	1
mmu-miR-125a-5p	MIMAT0000135	Dgkg	NM_138650	1	1	1
mmu-miR-125a-5p	MIMAT0000135	Ppp2r3a	NM_001161362	1	0	1
mmu-miR-125a-5p	MIMAT0000135	Apba1	NM_177034	1	0	1
mmu-miR-125a-5p	MIMAT0000135	Fam131b	NM_001113327	1	1	1
mmu-miR-125a-5p	MIMAT0000135	H2-T22	NM_010397	1	0	1
mmu-miR-125a-5p	MIMAT0000135	Phyhip	NM_145981	1	1	1
mmu-miR-125a-5p	MIMAT0000135	Hoxb3	NM_001079869	1	1	1
mmu-miR-125a-5p	MIMAT0000135	A830010M20Rik	NM_001168557	1	1	1
mmu-miR-125a-5p	MIMAT0000135	Pik3cd	NM_001164049	1	1	1
mmu-miR-125a-5p	MIMAT0000135	Dnajc14	NM_028873	1	0	1
mmu-miR-125a-5p	MIMAT0000135	Lrrc28	NM_027413	1	1	1
mmu-miR-125a-5p	MIMAT0000135	Stxbp5l	NM_001114611	1	1	1
mmu-miR-125a-5p	MIMAT0000135	Prickle2	NM_001134459	1	1	1
mmu-miR-125a-5p	MIMAT0000135	Prss42	NM_153099	1	0	1
mmu-miR-125a-5p	MIMAT0000135	8030462N17Rik	NM_178670	1	0	1
mmu-miR-125a-5p	MIMAT0000135	Wiz	NM_212438	1	1	1
mmu-miR-125a-5p	MIMAT0000135	LOC101056016	XM_003946152	1	1	1
mmu-miR-125a-5p	MIMAT0000135	Hpd	NM_008277	1	1	1
mmu-miR-125a-5p	MIMAT0000135	Star	NM_011485	1	1	1
mmu-miR-125a-5p	MIMAT0000135	Rassf3	NM_138956	1	0	1
mmu-miR-125a-5p	MIMAT0000135	Tbrg4	NM_001130457	1	1	1
mmu-miR-125a-5p	MIMAT0000135	Zfp827	NM_178267	1	1	1
mmu-miR-125a-5p	MIMAT0000135	Dtx4	NM_172442	1	1	1
mmu-miR-125a-5p	MIMAT0000135	Cdkn2aipnl	NM_029976	1	1	1
mmu-miR-125a-5p	MIMAT0000135	Dusp8	NM_008748	1	0	1
mmu-miR-125a-5p	MIMAT0000135	Nim1	NM_175538	1	1	1
mmu-miR-125a-5p	MIMAT0000135	Arl4a	NM_001039515	1	0	1
mmu-miR-125a-5p	MIMAT0000135	Clasp1	NM_001081276	1	1	1
mmu-miR-125a-5p	MIMAT0000135	Btg2	NM_007570	1	1	1
mmu-miR-125a-5p	MIMAT0000135	Bcat1	NM_001024468	1	1	1
mmu-miR-125a-5p	MIMAT0000135	Atp6v1g2	NM_023179	1	1	1
mmu-miR-125a-5p	MIMAT0000135	Slc43a2	NM_173388	1	1	1
mmu-miR-125a-5p	MIMAT0000135	Il13	NM_008355	1	1	1
mmu-miR-125a-5p	MIMAT0000135	Pla2g4c	NM_001168504	1	1	1
mmu-miR-125a-5p	MIMAT0000135	Setd1a	NM_178029	1	1	1
mmu-miR-125a-5p	MIMAT0000135	Pycr1	NM_144795	1	1	1
mmu-miR-125a-5p	MIMAT0000135	LOC100046684	XM_001474493	1	1	1
mmu-miR-125a-5p	MIMAT0000135	1110001A16Rik	NM_001177403	1	0	1
mmu-miR-125a-5p	MIMAT0000135	1110057K04Rik	NM_001167767	1	1	1
mmu-miR-125a-5p	MIMAT0000135	Mettl7a2	NM_199477	1	1	1
mmu-miR-125a-5p	MIMAT0000135	Slc38a10	NM_024249	1	0	1
mmu-miR-125a-5p	MIMAT0000135	D630045J12Rik	NM_194061	1	0	1
mmu-miR-125a-5p	MIMAT0000135	Mtmr1	NM_016985	1	0	1
mmu-miR-125a-5p	MIMAT0000135	Ceacam1	NM_011926	1	1	1
mmu-miR-125a-5p	MIMAT0000135	Fkbp15	NM_001045528	0	1	1
mmu-miR-125a-5p	MIMAT0000135	Nags	NM_145829	1	1	1
mmu-miR-125a-5p	MIMAT0000135	Nuf2	NM_023284	1	1	1
mmu-miR-125a-5p	MIMAT0000135	Zbtb16	NM_001033324	1	0	1
mmu-miR-125a-5p	MIMAT0000135	Gon4l	NM_027389	1	1	1
mmu-miR-125a-5p	MIMAT0000135	1520401A03Rik	XM_003085154	1	1	1
mmu-miR-125a-5p	MIMAT0000135	LOC101055644	XM_003946385	1	1	1
mmu-miR-125a-5p	MIMAT0000135	Hipk3	NM_010434	1	0	1
mmu-miR-125a-5p	MIMAT0000135	0610012H03Rik	NM_001159638	1	1	1
mmu-miR-125a-5p	MIMAT0000135	Tdg	NM_011561	1	1	1
mmu-miR-125a-5p	MIMAT0000135	Npr3	NM_008728	1	0	1
mmu-miR-125a-5p	MIMAT0000135	Fam134c	NM_026501	1	1	1
mmu-miR-125a-5p	MIMAT0000135	Ttc4	NM_001172073	1	1	1
mmu-miR-125a-5p	MIMAT0000135	Mfsd7a	NM_172883	1	0	1
mmu-miR-125a-5p	MIMAT0000135	Ppp6r2	NM_027805	1	1	1
mmu-miR-125a-5p	MIMAT0000135	Gjc2	NM_080454	1	1	1
mmu-miR-125a-5p	MIMAT0000135	Eppk1	NM_144848	1	1	1
mmu-miR-125a-5p	MIMAT0000135	Bdnf	NM_001048139	1	1	1
[truncated: 8,708 more rows]

## Sheet: 2182 common elements
2182 common elements
Cdc42ep4
Cntn2
Gpr153
Mknk2
Tmem30b
Phf7
Nckap1l
Bsn
Bard1
Kcnh1
Trmt10b
Cflar
Thrb
Tbc1d4
Arfgap1
Dbx1
Zcchc14
Timm13
Acp1
Arrdc2
Ablim3
Vamp1
Ring1
Gtf2i
Ctdspl
Stxbp4
Luzp1
Orc2
Slc27a4
Arl14epl
Azi2
Crtc1
Klf16
Msrb2
Rassf2
Amz2
Kcnq4
Mfsd9
Arid3b
Opcml
Atg4b
Zfp687
Slc4a4
Dnajc27
Rcor2
Lgi3
Clmn
Vps33a
Gm16515
Mapre2
Wnt3a
Plekhm2
Katnb1
Tmem59l
Shisa6
Ppp2r4
Mgll
Myo9a
Gucy2f
Dvl1
Bmf
Neurod2
Atp8b4
2700081O15Rik
Elovl1
Smim7
Pcdh1
Mrps25
Hvcn1
Tmprss13
Nlrc4
Sdc1
Brap
Camk1d
Arhgef10l
Rtn4rl1
L3mbtl2
Cdh3
Kif5c
Adck2
Celf2
Zfp385a
Zscan26
Grina
AI464131
Ndufa11
Cdx2
Rsad2
Ccdc83
Arel1
Grik3
Maml3
Tsc22d2
Slc1a2
Zmiz2
Uqcrfs1
Masp2
Msrb3
Tmem201
Slk
Trmt1l
Rffl
Cd59a
Kcnk5
Pank2
4931406P16Rik
Prr11
Ppp1ca
Zdhhc7
Epg5
Eps15l1
Yipf3
Tmem123
Zfp142
Phf23
Ptpn11
Ly86
Ipcef1
Gm6086
Cenpo
Pafah1b1
Senp8
Cerk
Nudt18
Slc30a2
Kctd21
Elfn2
Xkr8
Ctnnbip1
Rad54l2
Kcnh3
Thy1
Rnf40
Zfp385c
Gm13288
Sirt7
Tfrc
Pex26
Lmod1
Kcnip3
Lclat1
4933411G11Rik
Polq
Chn1
E2f2
Lta
Akap13
Tmem136
Rnf44
Tifab
Iqce
Eva1a
Pkp1
Klhl25
Gigyf2
Slc22a6
Brpf1
Slc7a11
Greb1l
Hs3st3b1
Mixl1
Mef2d
Them6
Dhdh
Rab36
Unc119b
Ttl
Inhbe
Diablo
Gemin5
Tstd2
Ildr2
Fn3k
Cpsf6
Myt1
Wdr73
Rnf165
Ptprf
Hspb7
Ankrd13b
Bcl2l13
2010015L04Rik
Fndc3b
Dbndd2
Adora2a
Piezo1
Ece1
Mlst8
Gcc1
Lpgat1
Foxo4
Cnih3
Klrk1
Eda2r
Trp53rk
Nicn1
Ccm2
Ccdc167
Tgfbrap1
6330416G13Rik
Scn4b
Kirrel
Usp2
Dapp1
Map3k9
Cd300ld
Cd93
Usp3
9630033F20Rik
Sdc3
Ncan
Mtss1l
Igf2bp3
Rps6ka1
Il34
Mb21d1
Prkaa2
Gpr126
Tmem180
Etv6
Grb10
Ccng1
Trappc10
Itga4
Thumpd1
Zfp575
Tspan11
Zkscan8
Itga8
Plod2
Gla
Rfx3
Spock2
Aurka
Ptpn3
Pkdrej
AI846148
Erc1
Ap3s2
Mical2
Il4ra
Kctd15
Apol6
Pcdh12
Map2k3
Dync1li2
Vwc2
Src
Tacr2
Ankrd50
Ppp2r5c
Arhgap20
Cpxm2
Cdc37l1
Bap1
Wisp1
Szrd1
Man1c1
Tob2
Creb1
Dll4
Vat1
Ip6k1
Elmsan1
Zfp459
Hs3st3a1
Maneal
Pou2af1
Chd1
Osbpl9
Efr3b
Fnbp1
Tfcp2l1
Arid3a
Asb13
Slc5a1
Banp
Sptb
Ralbp1
Parp16
Pfkfb2
Slc4a10
Plagl2
Nrbp2
Cpn2
Cxcl15
Cacnb1
Nav1
Efemp2
Dennd2a
Mllt6
Adcy1
Zbtb9
Nfkbib
Sort1
Cntrob
Map3k8
Zfp597
Ube2l3
Rbp3
Rhobtb2
P2rx5
Pfkfb3
Plekhm3
Nin
Scara5
Ucp2
Adrbk2
Med15
Snx8
Ap5m1
Clock
Krr1
Kcnh4
Bhlhe41
Mobp
Slc46a3
Slc7a4
Ifitm10
Zfp952
Ndst1
Camk2n1
Ppm1f
Iqsec2
Rybp
Ubn1
Tmem79
Osgepl1
Pacsin1
Fam53b
Slc23a2
Art4
Tbc1d2b
Rab8b
Phex
Gpr17
Zscan29
P2rx7
6330403A02Rik
Kcnf1
Ube2j1
Bhlhe23
Rps6ka2
March8
Prdm1
Phf15
Lrrtm2
Def8
Cbx5
Pip4k2b
Cdh5
Irf4
Gprc5c
Mgme1
Cdc42se1
Mpzl2
Mid1
Map6
Slfn5
2610028H24Rik
Mafb
Gbp7
Foxp1
Acads
Plod3
Zbtb7a
Agtrap
2310044G17Rik
Slc29a3
Satb2
Xk
Ttf2
Notch1
Klhdc7a
Nol3
Mpeg1
Homez
Scn8a
Sec22c
Tbc1d14
Pear1
Znrf3
Hnf4g
Myo7a
Loxl4
Ciapin1
Ptpn14
Tex19.2
Sbk1
Dennd6a
Cdk16
Gpr152
Klf14
Zer1
Scn2b
Tmem198
Sv2a
Pmepa1
Stoml1
Fbxo42
Fbxo21
Slc35e1
Rnmt
Uqcc
Trak1
Mthfr
Mast4
Cd22
AU040320
Gcnt1
Fscn1
Elovl6
Ttc7
Fbxo32
Sft2d2
Arrb1
Ak4
Zfyve27
Slc6a18
Klf13
Kcnk6
Tmem151a
Myrfl
Rom1
Meis2
Casz1
Lrrc71
Psmf1
Vwa1
Trpm2
Uhrf1bp1
Mtus2
Ddx19b
Slc6a17
Tspan9
Mapk9
Ucp3
Nyx
Ptpn7
Wnt5a
Stat5b
Ramp1
Mesdc2
Odf2
Spire1
Mrgprx2
Scn4a
C77370
Sgpl1
Hyou1
Ing5
Rapgef1
Il1r1
Psmg3
Tkt
Arhgef18
C130079G13Rik
Acer2
Plcxd1
Dicer1
Esrra
Synpo
Scube1
Cyld
Man1b1
Cst7
Tmed8
Tmem184b
Rps7
Ajuba
Irg1
Tbc1d1
Lrtm1
Mark2
Ppp1r16b
Cdr2l
Brms1
Cecr5
Capn1
Igtp
Ppfia4
Mettl14
Dusp15
Dpep1
Acer1
Cotl1
Tmx2
Rab17
Rfxank
Lrig2
Pilrb2
Bbs1
Hapln1
Cyyr1
Zfhx2
Il6ra
BC024139
Fgfr3
Clec3b
Fchsd1
Gfra3
Ercc2
Sh3tc2
St3gal2
Grk1
Iba57
Phc2
Dnajc10
Dcp2
Ceacam19
Fam131b
Thtpa
Cdk18
Cyp2s1
Srebf2
A830010M20Rik
Dagla
Cplx2
Slc16a10
Prickle2
Uggt1
Wiz
Fam211b
Tbrg4
Mtfp1
C130074G19Rik
Hsdl1
Fam129b
Tppp
Saal1
Senp1
Arnt2
Aox4
Hsd17b7
Bcat1
Spdyb
Sectm1b
AW146154
D15Ertd621e
Samd10
1110057K04Rik
Saysd1
Il17rd
Slc48a1
Krba1
Ust
Chrna4
Pacs2
Gon4l
Hivep2
Fam134c
Tceb3
Snx22
Tspyl5
Bdnf
Slc7a1
Tead4
Tada3
0610030E20Rik
B3gntl1
Pias3
Tnk1
D10Jhu81e
5830403L16Rik
Sim1
Lif
Lpp
Cyp24a1
Mapk12
Plcxd2
Abcf1
Usp45
Golga7b
B430306N03Rik
Gm21685
Rhebl1
Stc1
Sebox
Sgsh
Qtrtd1
Aldh1l1
Rasgrp4
Ppard
Tln2
Mdga1
Slc25a16
Dcx
Gltp
Ccdc36
Fam120b
Tmem181a
Tmem50b
Zc3h11a
Rc3h2
Sncb
Gabpb2
Rab38
Lrrc61
Trim30a
Grpel2
Cacna1i
Dusp18
Slco2b1
Emp1
Barhl1
2810408M09Rik
Dtd2
Sema4c
Usp24
Capn5
Krt8
Nr2c2
Nwd1
Gnao1
Dad1
Ak5
Tmem229b
Kdm8
Ubtd1
Zdhhc15
Avpr1b
Frmpd4
Serpinb9
Lrp6
Ahrr
Dusp26
Pomt2
Usf1
4632428N05Rik
Cnnm4
Stx1a
Nkain3
Cnga2
Oprd1
C2cd4c
Ulk3
Scnn1a
Nrm
Ankrd44
Cacna1c
Paip2b
Zswim5
Frmd4a
Bahd1
Hnrnpul2
Zfp456
Peli2
Znrf1
Map2k7
Glyctk
Rhoq
Armc2
Srf
Pik3cd
Mlycd
Vps13b
Lifr
Tmem231
Atoh8
Nceh1
Zswim4
Pitpna
Avl9
Rbm33
Arid1b
Slc43a2
Cd34
1700026L06Rik
Ppm1n
Lamc2
Srrm3
Galnt12
Dnajb5
Stard5
Igsf5
Tchp
Ceacam1
Trim65
Strbp
Atxn7l3
Tmem17
Npl
Nptx1
Bambi
Mlxip
Csnk2a2
BC030476
Cxcl12
Bet1
Fam73a
Fuz
Tecta
E130309D14Rik
Ankrd33b
Zfp523
Mapk8ip3
Tor1aip2
Nefm
Mlec
Nlgn2
Myo18a
Emid1
Gpr116
Slc16a1
Lmnb2
Zdhhc17
Dpf2
Wnt7a
Kdm4b
Ebpl
Rgma
Slc8a2
Set
Ildr1
Ikzf1
9830107B12Rik
Sh2b1
Gdnf
Shank3
Gtf2h3
Prrc1
Tex19.1
Zcchc24
Ncor2
Tgoln1
Ttpal
Srrm4
Gga2
Sidt2
Syngr3
Kcnt1
Stx8
Sarm1
Ttc38
Anapc11
Kcna1
Mau2
Tspyl4
C230081A13Rik
Zfp408
Sh2d2a
Fam47e
Bhlha15
Mtf1
Zfp41
Sema4d
Rhot2
Il10ra
Kcnc1
Celsr1
Polr3f
Daam1
Zfyve21
Cd55
F10
Ap1s3
Clic4
Lrrc8a
Slc22a5
Adamtsl1
Serpinb5
Asic1
Aicda
Mbp
Sez6l
Ehd4
Ino80d
Zfp444
Slc2a9
Lingo3
Coasy
Zfp160
Ipmk
Il7r
Cd2bp2
Rhov
Cst6
Ist1
Edem1
Fam212b
Hmg20a
Amotl1
Tns3
Serinc2
Rcsd1
Tssk4
Stat1
Tbc1d16
Slc30a10
Pla2g2f
Cep135
Ptgr1
Tmem260
Mmp11
Galnt14
Snx27
Lnpep
Lynx1
Cep85
Os9
Gcnt2
Tmed9
Gpatch2
Ypel2
Zfp316
Tspan1
Fam171a2
Rad21
Golm1
Ppil2
1700001L19Rik
Stard7
Otog
Ghdc
Slc7a2
Knop1
Rabep2
Synm
C5ar2
Gjc1
Xkr7
Strada
Tgfa
Flot2
Diras1
Gas7
Abhd11
Psd2
Sult4a1
Rgs7bp
Galnt7
4933426M11Rik
Pex5
Ret
Slc9a3r2
Stk10
Alg2
Abtb1
Dynlt3
Ubl4
Cand1
Ypel1
Pvrl1
Mtus1
Stx2
Gpam
Larp1
Fstl3
Miip
E2f3
Myo1c
Cdc42bpg
Ldlr
Adam11
Rnf144b
Prtg
P4ha3
1700025G04Rik
Serinc5
Rs1
Aqp1
Tcf23
Prkab2
Lcp1
Klf1
Afg3l1
Gxylt1
Ier3ip1
Acaca
Kcnc3
Depdc5
Dock3
Wipf2
Tpcn1
Hdgfrp3
Arfgap2
Fam78a
Atp2a3
B3gnt3
Gnl3l
Mtmr12
Gopc
Mlx
Nov
Fam122b
Lrp4
Tbc1d22b
Zc3h7b
Vmac
Ddb2
Gab2
Rere
Kcnd3
St6galnac4
Nfib
Map3k11
Irgm2
Dennd5b
Themis2
Srprb
C77080
Tnfsf14
Atl3
Limk1
Ube2g2
Gpr35
Rprml
Wdr25
Tbx4
Gm14137
Gtpbp2
Mmp15
Tmem25
Apmap
Pik3ip1
Tbc1d30
Mob3c
Psmc1
Lrtm2
BC026590
Rdh13
Arhgef1
Chrnd
Braf
Med28
Ccdc93
Cndp2
Ppp2r2c
Cercam
Zcchc2
Sbno1
Ndor1
Col23a1
Speg
6330408A02Rik
Atrn
Cdc6
Cbs
Itpr3
Tef
Foxm1
Tnks
Smek1
Btbd9
Nipal3
Prph2
Flt1
Eif5a2
Ext2
Amigo1
Tfap2e
Lpar2
Zfyve1
Ptges
Hes2
E130309D02Rik
Plekhb2
Uvrag
Smim12
Slc8a3
Cts8
Spata13
Atp13a3
Ikzf3
Il1rap
Pgpep1
Eaf1
Zfp940
Ctsa
Gpc1
Tbkbp1
Lin28a
Mapre1
Tor2a
Slc39a8
2310047M10Rik
Sstr3
Alx4
Itga9
Hnrnpab
Slc35a4
Nmnat2
Chid1
Lhfpl2
Zfp488
Mgat1
Aqp3
Stk38l
Plxna1
Srd5a1
Hdlbp
Liph
Acot11
Suv420h2
Slc9a5
Igfbpl1
Zdhhc9
Hif1an
Mkx
Zfp113
Ddx42
1810041L15Rik
Treml1
Asph
Zfp397
Stx3
Pkib
Nup50
Pacsin3
Cacna1e
Nkiras1
Cenpf
Tmem169
Aph1c
Frmd5
Tfdp2
Cnnm1
Sertad3
C330018D20Rik
Abi3
Tril
Fam227a
6430571L13Rik
Map3k10
Dnlz
Rgp1
Sox12
Ndufv3
Cfd
Rbpjl
Wnt9b
Xpo7
Acvr1c
Lrrc36
Thsd4
Vash2
Nefh
Syt7
Pbx1
B3galtl
Eddm3b
Bloc1s5
Entpd2
Il15ra
Anpep
Pla2g6
6030458C11Rik
Actn3
Rap1a
Slc24a3
Sec14l2
Ovol1
Ap2b1
Slc39a3
Ins1
Grk4
Angel1
Csde1
Trps1
Ube2r2
Kdm2a
Kcna7
Plxna2
Elovl7
Smg1
Hic2
Gata4
Mrpl19
Rorb
Fbxl20
Mapkapk2
Umps
Trim27
Daglb
Cramp1l
Rnf43
Nars2
Lrch1
Pip4k2c
Grap2
C530008M17Rik
Treml2
Tceanc2
Fam26d
Tle3
Tsn
Smg5
Tor1b
Slc22a21
Tube1
Agap1
Lep
Adam17
Ampd3
Vipr1
H2-DMa
Lpin3
Tmie
Mtmr3
Lamc1
Plb1
Prosc
Vps37c
Celf1
Myrip
Mitf
Kcns3
Dcaf7
Card10
2610034B18Rik
Numa1
Nr6a1
Dazl
Rhcg
Galnt10
Tmem120b
Wasf2
Txlna
Rab3d
Rgs9
Hif1a
Fibcd1
4930529M08Rik
Podxl
Car12
B4galt1
Trp53inp1
Cpne1
Eef2k
Slco5a1
Nfic
Ptprb
Camkv
Rb1
Zfp120
Dstyk
Dhx33
Mapk14
Usp12
Lancl3
6430550D23Rik
Parvg
Alpk3
Abcb11
Foxk1
Casp9
AU019823
Fga
Laptm5
Rhoh
Gpd1
Epha7
Slc25a42
Vapb
Chst3
Tmem161a
Ankrd9
Zfp691
Ghsr
Elac1
Smcr8
Zfp148
Cbx2
Tango6
Lysmd4
Tns1
Ell
Gjb2
Cd276
Zfp341
Acss1
Dlx2
Ets1
Camk2b
St14
Gna11
Tmem140
Shank2
Cd300lf
Mgat5b
Abcg8
Rbfox3
Tmem186
Smurf1
Tecpr2
Iffo2
Sox30
Arhgef12
Sestd1
Cds2
Fam53c
Sypl
Socs1
Otop1
Ptk2b
Fzd5
Taf9b
Myo6
Ninl
Adam19
Trim35
Ptpn1
Tmcc3
Gpsm2
Bhmt2
Ggt7
Ttc19
Glb1l2
Aqp7
Ficd
Zfp276
Fam78b
Plxna4
Ube2u
Gmnc
Fam20b
Tnfaip8l1
Lad1
Zxdb
Cyth1
Traf6
Dcp1b
Msl1
Crb2
Slc2a4
Cd59b
Copg1
Epb4.1
Jmjd4
Mfhas1
Cnr2
Slitrk6
Stap2
Runx3
Itgb3
Psd4
Papola
Ano5
Inpp5k
Gabra1
Lars2
Ebf4
Rps15a
Zfp704
Rab40c
Mab21l3
Sfmbt2
Plxnb1
Tmem88b
Triap1
Txnrd1
Erv3
Ngfr
Cdk19
Limk2
Rab11fip1
Slc16a6
Wnt2b
Asap3
Stat3
Mon1b
Icmt
Rgs9bp
Khnyn
Abcc5
Mnt
Bcl2
Il17ra
Fgf1
Slc15a4
Tti2
Mmp19
Slc22a23
Tbc1d8b
Flrt1
Ogfr
Krtap17-1
Wars2
Tmem72
Mrps10
Akr1c14
Abhd6
Gmeb1
Atp1b4
Cdnf
Pskh1
Poc1b
Clmp
Pofut1
Ier2
F11r
Serpinf2
Lmbrd1
Ndrg3
S100a14
Csnk1g1
Kpna6
Sirt6
Ncf1
Fam210a
Uevld
Synrg
Atg4d
Klhl15
Fndc7
Nipal4
Pdap1
C2cd2
Ogg1
Diras2
Ube2g1
Entpd3
Il1rn
Kcnk3
Mettl7a1
Zmym3
St6gal1
Trappc6b
Zzz3
Lfng
Eva1b
Scarb1
Sh3rf2
Arhgef17
Acox3
Ptcd1
Pde1b
Wdr81
Tmem170b
Atf6
Prrc2b
Lsm10
Adamts20
Gpc6
Cd19
Tmtc2
Gm4718
Galnt5
Lss
LOC100862594
Camsap3
AA386476
Stk32c
Csf3
C1qtnf6
Zc3hav1
Dram2
Bag4
Atp7a
Blzf1
Usp46
4933427D06Rik
Ube2v1
Ctgf
Tnfaip3
Tmem174
Prom2
Tmem116
Pcgf6
Pank1
Fam83h
Ikbip
Slc25a35
Sla
Kif24
Tmem217
Gm21540
LOC101056080
Hdac3
Pde7a
Wdr37
Lypd1
Cuedc2
Mtr
Cdadc1
Zhx1
Zfp811
Gabrr3
C4b
Cd3g
Zfp710
Gm12689
Dctn1
Tango2
Mlf2
Bdh1
Ighmbp2
Abr
Spag9
Rad51d
Ganc
Vegfa
LOC101055719
H13
Hmgb3
Ypel3
Spock1
Ipo9
D6Ertd527e
Btbd2
P2rx4
Atxn7l3b
Ago2
Ier3
Slc39a11
Irf1
Morc2a
Slc39a13
Ccdc30
St7l
Psmb11
Bmpr2
Bcas1
Fmn1
Gbas
Gucd1
Tepp
Slc25a27
Kirrel3
Cngb1
Abl2
Loxl1
Foxn1
Dapk1
C1qtnf1
Nckap5l
Rbm38
Rftn1
Gm4791
Sept6
9930021J03Rik
Trim66
Map2k2
Smarcal1
Ank1
Anks6
Rapsn
LOC101055835
Dph3
Ndufaf5
Syvn1
Galns
Trmt44
Rxra
Cluh
Ociad1
Clasp1
A530001N23Rik
2610528J11Rik
Fsd1l
LOC100044322
Ddi2
Sorcs2
Cpsf4
Zmym2
Nlrp1a
Trim71
Zmat5
Bace1
Mob4
Smarcd2
Spen
Rac3
D17Wsu92e
Zfp213
Sod3
E030019B06Rik
Ccdc169
Spns3
Tlk2
Pla2g4d
A230066D03Rik
Cgn
Pirt
Shank1
Fam57a
Zfp870
Cd247
Il1b
Fbxo27
Dgcr14
Olfr1389
Cyp2c55
Taz
Rbm7
Cdh22
LOC101055743
Hmgcr
Tapt1
Keap1
Smco3
Slc11a2
Comt
Stard13
Msx2
Gdpd5
Maea
Srxn1
Kras
4930558K02Rik
Fbxl17
Mccc1
Serpina1a
Snx31
Ncln
Xirp1
Hs3st4
Oit3
Madd
Mcl1
1700065I17Rik
Serpina3b
Eps8
Ccdc71l
Snai1
Ube2v2
Engase
Bhlha9
Pcsk7
Hoxb3
LOC101056016
1300002K09Rik
Cbx7
Baz2a
0610010F05Rik
Zfp9
Sez6
Il12rb1
Pla2g4c
Faf1
Atp11a
Akap17b
Vamp8
LOC101056649
Fbxo45
Jmy
Ttc4
D17H6S53E
Abhd3
Inpp1
Tnfrsf1a
Gabrb2
B4galt6
Cox7a2l
C030048H21Rik
Zfp703
Nbeal2
Zfyve19
Sgsm1
Tmem245
Ddx52
Hdgf
Fam65b
Fam43b
Atp5g2
Ppme1
Zfp473
Pop5
Ubash3a
Lrfn2
Dhcr24
Fut1
Smim1
Zfp560
Glt1d1
Rag2
Vegfb
Fxyd7
Csrp1
Msx3
E130311K13Rik
Ifnar1
Grb2
Tars2
Sema3f
Bnip2
Igll1
2010107G23Rik
Phactr4
Bend4
Gm4425
Enpep
Ezh1
Defb12
Tdp2
Chd6
Ppp1r18
Itfg3
Col22a1
Cbfa2t3
Exoc3l2
Npsr1
Fzd9
Cyb561d2
Mfn1
Ccnj
Uqcr11
Dgkg
Phyhip
Lrrc28
Stxbp5l
Hpd
Star
Zfp827
Dtx4
Cdkn2aipnl
Nim1
Btg2
Atp6v1g2
Il13
Setd1a
Pycr1
LOC100046684
Mettl7a2
Nags
Nuf2
1520401A03Rik
LOC101055644
0610012H03Rik
Tdg
Ppp6r2
Gjc2
Eppk1
Adamts17
Zfp398
Tnfrsf1b
Gja5
Gm19956
Gpr56
Smarcd1
Ccdc127
Slc35a1
Anxa11
Dnajc1
Ak3
Cecr6
Slc12a7
Ninj1
Miox
Maml2
Bcar1
2410131K14Rik
Zfp563
Rab6b
Fech
Antxr2
Loxhd1
Ush1c
Rassf5
Ppat
Necab3
Ifih1
Smcr7l
Dido1
Tex9
Rnf121
Gm3985
Dusp23
Tbl2
Sema4b
Shc2
Itga7
Vstm2l
Grin2b
Entpd7
Dpp9
Fbxo6
Opalin
Nt5dc1
Tcam1
Pepd
Ubac1
5430425J12Rik
Qpctl
Mamdc2
Mtfr1l
AI987944
Ppp2r3d
Zfp354c
Ctxn1
Tmbim6
Ptpn18
Pgm2l1
Plekhh1
Wars
LOC101055929
Zdhhc3
Klk4
Kcnc4
Als2cl
Zfp84
Camkk2
Nucb1
Cntd1
Zfp94
Cenpl
Olfr1510
Wipf3
Sptbn2
Ube2w
LOC101055647
Rit1
LOC101056680
Suv39h1
Csnk2a1
Clasp2
Fzd10
Rreb1
Oas1a
Fam222b
Adra2b
Erp44
Wdr52
Soga1
Aadacl3
Tnrc18
Sh3bp5l
Mdc1
Polr3c
Fem1a
Mfrp
Vps26a
Nfatc1
Dppa1
Kxd1
Sfxn4
Rabl6
Rad51c
Timmdc1
Jup
Ccdc82
D10Bwg1379e
Fam20a
BC005764
Leng8
Itgae
Cd200r3
Secisbp2
Pxmp4
Mbnl3
Hpdl
Rasl12
Fabp12
Pik3r5
Qrich1
Gm5878
Ppp6r3
Rassf10
E030002O03Rik
Mgrn1
Cdk9
Ggh
Dhcr7
Rbm20
Fam92b
Med9
Rnasel
Zfp866
Adcy6
Slc35e2
Pctp
Ms4a5
Zfp963
Cdc23
Add2
Ercc6l2
Tnk2
Olfr1508
Mmp12
Casp2
Kcnj12
Armc5
Lrrc10b
Nek6
Cgref1
Fancc
Slc8a1
Pabpn1
Mrps26
Fam132b
Rpgr
Myo3b
Itpa
Kbtbd13
G630090E17Rik
Fam181a
Lancl1
Dus1l
Fcgr4
Ankrd45
Sim2
Ric8
Pcif1
Rapgefl1
Entpd4
Mrpl16
Nktr
Stim1
Anapc16
Ogdh
Crk
Slc6a16
Tmem234
Fgf9
Dynlt1a
Ephx2
Limd2
Epb4.1l5
2610002M06Rik
Alg6
Chmp7
Grsf1
Gal3st2
Acap3
Map1a
BC107364
Klc2
Zswim6
Adm2
Clip3
Wdr18
Phox2b
Amy2a4
Hspa12a
Klhl30
Ddx11
Fbxo10
Tctn2
Ptchd2
Pabpn1l
Ranbp3l
Mras
Fgl2
Tnf
Hddc3
St6galnac2
Trub1
Hapln4
M6pr
Tnfsf4
Trim46
Atmin
Ap1g2
Dcaf17
Ube2a
Fam109a
Slc17a7
Sar1a
Trp63
1700094D03Rik
Acnat1
Recql5
Myd88
Ston2
Ceacam2
Vdr
Tjap1
Swap70
2310045N01Rik
Memo1
Inppl1
Pbld1
Snx19
Zdhhc18
Rrs1
Lyg2
Gm11992
Zfp395
Ppp1r16a
Ppwd1
A530064D06Rik
Zfp651
Klc4
Dcun1d4
Trpc4
Iigp1
Elac2
Ctnnal1
Tgoln2
A630023A22Rik
Rbm19
Sephs2
4932411E22Rik
Synj2
Zfp871
Kcna2
Prdm2
Accsl
Csnk1e
Nova2
Mtbp
Slc39a9
Slc7a6os
Cenpb
Zfp820
Amy2a3
Dag1
Rd3
Serpinb9d
Slc45a2
Hhip
Ccdc115
Ehd3
Ctdsp1
Fam105a
Ric8b
Mrc1
Fbxo31
Amfr
Fam117a
Ppp3cc
Zfp282
Lce1a2
Dqx1
Slmo1
Exosc4
Parp3
Was
Ppif
Klhdc8a
Megf8
Sox11
Mgl2
Ap1m1
Wnt11
LOC101056072
Hck
Hrh1
Mfsd3
B3galnt2
Cpsf4l
Gsn
Osgep
Pi4kb
Rnf213
Adam28
Tmed2
D430041D05Rik
Rbm22
LOC101055680
Dusp22
Wbscr17
Tmem235
Tmem161b
Arhgap39
Rnft1
Cacng2
Gorasp1
Ttc29
Rspry1
Sorcs1
Zfp526
Sco1
C330006A16Rik
Klhl24
LOC100862515
Stk16
Coa4
Lins
Extl3
Fam187b
Kdm4c
Haus2
Whsc1
Oas1g
Casc3
Siah2
Dusp11
Cpne2
Ppm1e
LOC101055802
Scly
Hephl1
Slc25a53
Lactb
Brip1
Zfp35
Eif1ad
Clec1a
Slc2a8
Ryk
Arf3
Chtf8
Cd151
Il11
Rusc2
Slc5a11
Amy2a2
Ankrd17
Slc38a9
Ndufs4
Fam114a2
Zbtb34
Cyhr1
Samd14
Rab24
Rgs4
Lsm4
Crxos1
[truncated: 183 more rows]

## Sheet: aging mito cluster 3
EnsemblID	Gene Symbol	ClusterID
ENSMUSG00000000056	Narf	3
ENSMUSG00000000088	Cox5a	3
ENSMUSG00000000168	Dlat	3
ENSMUSG00000000171	Sdhd	3
ENSMUSG00000000194	Gpr107	3
ENSMUSG00000000275	Trim25	3
ENSMUSG00000000340	Dbt	3
ENSMUSG00000000355	Mcts1	3
ENSMUSG00000000399	Ndufa9	3
ENSMUSG00000000441	Raf1	3
ENSMUSG00000000555	Itga5	3
ENSMUSG00000000563	Atp5f1	3
ENSMUSG00000000581	C1d	3
ENSMUSG00000000605	Clcn4	3
ENSMUSG00000000753	Serpinf1	3
ENSMUSG00000000787	Ddx3x	3
ENSMUSG00000000876	Pxmp4	3
ENSMUSG00000000902	Smarcb1	3
ENSMUSG00000000916	Nsun5	3
ENSMUSG00000000959	Oxa1l	3
ENSMUSG00000001017	Chtop	3
ENSMUSG00000001029	Icam2	3
ENSMUSG00000001062	Vps9d1	3
ENSMUSG00000001089	Luzp1	3
ENSMUSG00000001100	Poldip2	3
ENSMUSG00000001105	Ift20	3
ENSMUSG00000001123	Lgals9	3
ENSMUSG00000001134	Uxt	3
ENSMUSG00000001138	Cnnm3	3
ENSMUSG00000001156	Mxd1	3
ENSMUSG00000001157	Gmcl1	3
ENSMUSG00000001158	Snrnp27	3
ENSMUSG00000001211	Agpat3	3
ENSMUSG00000001229	Dpp9	3
ENSMUSG00000001248	Gramd1a	3
ENSMUSG00000001300	Efnb2	3
ENSMUSG00000001323	Srr	3
ENSMUSG00000001366	Fbxo9	3
ENSMUSG00000001380	Hars	3
ENSMUSG00000001383	Zmat2	3
ENSMUSG00000001415	Smg5	3
ENSMUSG00000001418	Glmp	3
ENSMUSG00000001436	Slc19a1	3
ENSMUSG00000001445	Mrpl10	3
ENSMUSG00000001524	Gtf2h4	3
ENSMUSG00000001525	Tubb5	3
ENSMUSG00000001700	Gramd3	3
ENSMUSG00000001767	Crnkl1	3
ENSMUSG00000001768	Rin2	3
ENSMUSG00000001833	2019-09-07	3
ENSMUSG00000001918	Slc1a5	3
ENSMUSG00000001924	Uba1	3
ENSMUSG00000002010	Idh3g	3
ENSMUSG00000002017	Fam98a	3
ENSMUSG00000002031	Ift46	3
ENSMUSG00000002055	Spag5	3
ENSMUSG00000002102	Psmc3	3
ENSMUSG00000002205	Vrk3	3
ENSMUSG00000002227	Mov10	3
ENSMUSG00000002250	Ppard	3
ENSMUSG00000002279	Lmf1	3
ENSMUSG00000002280	Narfl	3
ENSMUSG00000002289	Angptl4	3
ENSMUSG00000002308	Cd320	3
ENSMUSG00000002320	Tm9sf1	3
ENSMUSG00000002325	Irf9	3
ENSMUSG00000002326	Gmpr2	3
ENSMUSG00000002329	Mdp1	3
ENSMUSG00000002342	Tmem161a	3
ENSMUSG00000002343	Armc6	3
ENSMUSG00000002345	Borcs8	3
ENSMUSG00000002346	Slc25a42	3
ENSMUSG00000002372	Ranbp3	3
ENSMUSG00000002393	Nr2f6	3
ENSMUSG00000002396	Ocel1	3
ENSMUSG00000002409	Dyrk1b	3
ENSMUSG00000002416	Ndufb2	3
ENSMUSG00000002504	Slc9a3r2	3
ENSMUSG00000002524	Puf60	3
ENSMUSG00000002550	Uck1	3
ENSMUSG00000002608	Ccdc97	3
ENSMUSG00000002625	Akap8l	3
ENSMUSG00000002660	Clpp	3
ENSMUSG00000002661	Alkbh7	3
ENSMUSG00000002718	Cse1l	3
ENSMUSG00000002728	Naa20	3
ENSMUSG00000002731	Prkra	3
ENSMUSG00000002732	Fkbp7	3
ENSMUSG00000002778	Kdelr1	3
ENSMUSG00000002781	Tmem143	3
ENSMUSG00000002820	Atg4d	3
ENSMUSG00000002825	Qtrt1	3
ENSMUSG00000002833	Hdgfrp2	3
ENSMUSG00000002844	Adprh	3
ENSMUSG00000002845	Tmem39a	3
ENSMUSG00000002846	Timmdc1	3
ENSMUSG00000002871	Tpra1	3
ENSMUSG00000002949	Timm44	3
ENSMUSG00000002981	Clptm1	3
ENSMUSG00000002996	Hbp1	3
ENSMUSG00000003033	Ap1m1	3
ENSMUSG00000003037	Rab8a	3
ENSMUSG00000003039	Fam32a	3
ENSMUSG00000003062	Stard3nl	3
ENSMUSG00000003072	Atp5d	3
ENSMUSG00000003099	Ppp5c	3
ENSMUSG00000003166	Dgcr2	3
ENSMUSG00000003184	Irf3	3
ENSMUSG00000003199	Mpnd	3
ENSMUSG00000003233	Dvl3	3
ENSMUSG00000003234	Abcf3	3
ENSMUSG00000003235	Eif2b5	3
ENSMUSG00000003269	Cyth2	3
ENSMUSG00000003299	Mrpl4	3
ENSMUSG00000003402	Prkcsh	3
ENSMUSG00000003420	Fcgrt	3
ENSMUSG00000003438	Timm50	3
ENSMUSG00000003444	Med29	3
ENSMUSG00000003464	Pex19	3
ENSMUSG00000003546	Klc4	3
ENSMUSG00000003581	Rnf215	3
ENSMUSG00000003623	Crot	3
ENSMUSG00000003662	Ciao1	3
ENSMUSG00000003680	Tmem179b	3
ENSMUSG00000003721	Insig2	3
ENSMUSG00000003752	Itpkc	3
ENSMUSG00000003778	Brd8	3
ENSMUSG00000003808	Farsa	3
ENSMUSG00000003848	Nob1	3
ENSMUSG00000003868	Ruvbl2	3
ENSMUSG00000003955	Fam162a	3
ENSMUSG00000004054	Map3k11	3
ENSMUSG00000004056	Akt2	3
ENSMUSG00000004069	Dnaja3	3
ENSMUSG00000004071	Cdip1	3
ENSMUSG00000004098	Col5a3	3
ENSMUSG00000004100	Ppan	3
ENSMUSG00000004187	Kifc2	3
ENSMUSG00000004264	Phb2	3
ENSMUSG00000004268	Emg1	3
ENSMUSG00000004270	Lpcat3	3
ENSMUSG00000004319	Clcn3	3
ENSMUSG00000004460	Dnajb11	3
ENSMUSG00000004473	Clec11a	3
ENSMUSG00000004530	Coro1c	3
ENSMUSG00000004565	Pnpla6	3
ENSMUSG00000004591	Pkn2	3
ENSMUSG00000004610	Etfb	3
ENSMUSG00000004633	Chn2	3
ENSMUSG00000004642	Slbp	3
ENSMUSG00000004771	Rab11a	3
ENSMUSG00000004789	Dlst	3
ENSMUSG00000004815	Dgkq	3
ENSMUSG00000004837	Grap	3
ENSMUSG00000004843	Chmp2b	3
ENSMUSG00000004846	Plod3	3
ENSMUSG00000004849	Ap1s1	3
ENSMUSG00000004865	Srpk1	3
ENSMUSG00000004896	Rrnad1	3
ENSMUSG00000004929	Thop1	3
ENSMUSG00000004934	Pias4	3
ENSMUSG00000004980	Hnrnpa2b1	3
ENSMUSG00000005069	Pex5	3
ENSMUSG00000005078	Jkamp	3
ENSMUSG00000005124	Wisp1	3
ENSMUSG00000005150	Wdr83	3
ENSMUSG00000005204	Senp3	3
ENSMUSG00000005233	Spc25	3
ENSMUSG00000005299	Letm1	3
ENSMUSG00000005360	Slc1a3	3
ENSMUSG00000005378	Wbscr22	3
ENSMUSG00000005397	Nid1	3
ENSMUSG00000005417	Mprip	3
ENSMUSG00000005481	Ddx39	3
ENSMUSG00000005501	Usp40	3
ENSMUSG00000005505	Kbtbd4	3
ENSMUSG00000005506	Celf1	3
ENSMUSG00000005510	Ndufs3	3
ENSMUSG00000005610	Eif4g2	3
ENSMUSG00000005621	Zfp592	3
ENSMUSG00000005667	Mthfd2	3
ENSMUSG00000005672	Kit	3
ENSMUSG00000005674	Tomm40l	3
ENSMUSG00000005682	Pan2	3
ENSMUSG00000005683	Cs	3
ENSMUSG00000005732	Ranbp1	3
ENSMUSG00000005813	Metap1	3
ENSMUSG00000005823	Gpr108	3
ENSMUSG00000005881	Ergic3	3
ENSMUSG00000005882	Uqcc1	3
ENSMUSG00000005936	Kctd20	3
ENSMUSG00000005949	Ctns	3
ENSMUSG00000005981	Trap1	3
ENSMUSG00000005982	Naa60	3
ENSMUSG00000006021	Kptn	3
ENSMUSG00000006050	Sra1	3
ENSMUSG00000006219	Fblim1	3
ENSMUSG00000006262	Mob1b	3
ENSMUSG00000006289	Osgep	3
ENSMUSG00000006299	Aamp	3
ENSMUSG00000006356	Crip2	3
ENSMUSG00000006362	Cbfa2t3	3
ENSMUSG00000006369	Fbln1	3
ENSMUSG00000006390	Elovl1	3
ENSMUSG00000006392	Med8	3
ENSMUSG00000006418	Rnf114	3
ENSMUSG00000006423	C330007P06Rik	3
ENSMUSG00000006476	Nsmf	3
ENSMUSG00000006599	Gtf2h1	3
ENSMUSG00000006717	Acot13	3
ENSMUSG00000006728	Cdk4	3
ENSMUSG00000006736	Tspan31	3
ENSMUSG00000006850	Tmco6	3
ENSMUSG00000006932	Ctnnb1	3
ENSMUSG00000006998	Psmd2	3
ENSMUSG00000007038	Neu1	3
ENSMUSG00000007050	Lsm2	3
ENSMUSG00000007338	Mrpl49	3
ENSMUSG00000007411	Mark3	3
ENSMUSG00000007476	Lrrc8a	3
ENSMUSG00000007603	Dus3l	3
ENSMUSG00000007610	Gtpbp3	3
ENSMUSG00000007656	Arpp19	3
ENSMUSG00000007659	Bcl2l1	3
ENSMUSG00000007721	Ccdc124	3
ENSMUSG00000007777	0610009B22Rik	3
ENSMUSG00000007817	Zmiz1	3
ENSMUSG00000007837	Prrg2	3
ENSMUSG00000007880	Arid1a	3
ENSMUSG00000007950	Abhd8	3
ENSMUSG00000008140	Emc10	3
ENSMUSG00000008435	Rdh13	3
ENSMUSG00000008475	Arpc5	3
ENSMUSG00000008604	Ubqln4	3
ENSMUSG00000008730	Hipk1	3
ENSMUSG00000008763	Man1a2	3
ENSMUSG00000008822	Acyp1	3
ENSMUSG00000008859	Rala	3
ENSMUSG00000008892	Vdac3	3
ENSMUSG00000009030	Pdcl	3
ENSMUSG00000009073	Nf2	3
ENSMUSG00000009112	Bcl2l13	3
ENSMUSG00000009376	Met	3
ENSMUSG00000009406	Elk1	3
ENSMUSG00000009563	Tor2a	3
ENSMUSG00000009741	Ubp1	3
ENSMUSG00000009907	Vps4b	3
ENSMUSG00000010045	Tmem115	3
ENSMUSG00000010047	Hyal2	3
ENSMUSG00000010051	Hyal1	3
ENSMUSG00000010054	Tusc2	3
ENSMUSG00000010057	Nprl2	3
ENSMUSG00000010110	Stx5a	3
ENSMUSG00000010358	Ifi35	3
ENSMUSG00000010517	Faf1	3
ENSMUSG00000010607	Pigyl	3
ENSMUSG00000010755	Cars	3
ENSMUSG00000010911	Apip	3
ENSMUSG00000010914	Pdhx	3
ENSMUSG00000011256	Adam19	3
ENSMUSG00000011257	Pabpc4	3
ENSMUSG00000011427	Zfp790	3
ENSMUSG00000011752	Pgam1	3
ENSMUSG00000011831	Evi5	3
ENSMUSG00000011958	Bnip2	3
ENSMUSG00000011960	Ccnt1	3
ENSMUSG00000012076	Brms1l	3
ENSMUSG00000012296	Tjap1	3
ENSMUSG00000012422	Tmem167	3
ENSMUSG00000012429	Mplkip	3
ENSMUSG00000012483	Rpa3	3
ENSMUSG00000013150	Gfod2	3
ENSMUSG00000013465	Nelfb	3
ENSMUSG00000013539	Tango2	3
ENSMUSG00000013593	Ndufs2	3
ENSMUSG00000013646	Sh3bp5l	3
ENSMUSG00000013662	Atad1	3
ENSMUSG00000013701	Timm23	3
ENSMUSG00000013822	Elof1	3
ENSMUSG00000013846	St3gal1	3
ENSMUSG00000013973	Dedd	3
ENSMUSG00000013997	Nit1	3
ENSMUSG00000014195	Dnajc7	3
ENSMUSG00000014353	Tmem87b	3
ENSMUSG00000014402	Tsg101	3
ENSMUSG00000014498	Ankrd52	3
ENSMUSG00000014504	Srp19	3
ENSMUSG00000014551	Mrps25	3
ENSMUSG00000014633	Cmc2	3
ENSMUSG00000014767	Tbp	3
ENSMUSG00000014856	Tmem208	3
ENSMUSG00000014859	E2f4	3
ENSMUSG00000014867	Surf4	3
ENSMUSG00000014956	Ppp1cb	3
ENSMUSG00000014980	Tsen15	3
ENSMUSG00000015002	Efr3a	3
ENSMUSG00000015092	Edf1	3
ENSMUSG00000015143	Actn1	3
ENSMUSG00000015149	Sirt2	3
ENSMUSG00000015165	Hnrnpl	3
ENSMUSG00000015217	Hmgb3	3
ENSMUSG00000015290	Ubl4a	3
ENSMUSG00000015291	Gdi1	3
ENSMUSG00000015335	Zdhhc12	3
ENSMUSG00000015337	Endog	3
ENSMUSG00000015357	Clpx	3
ENSMUSG00000015468	Notch4	3
ENSMUSG00000015474	Ppt2	3
ENSMUSG00000015478	Rnf5	3
ENSMUSG00000015522	Arnt	3
ENSMUSG00000015668	Pdzd11	3
ENSMUSG00000015672	Mrpl32	3
ENSMUSG00000015697	Setdb1	3
ENSMUSG00000015714	Cers2	3
ENSMUSG00000015745	Plekho1	3
ENSMUSG00000015757	Ppil4	3
ENSMUSG00000015766	Eps8	3
ENSMUSG00000015804	Med28	3
ENSMUSG00000015806	Qdpr	3
ENSMUSG00000015869	Prpsap1	3
ENSMUSG00000015882	Lcorl	3
ENSMUSG00000015932	Dstn	3
ENSMUSG00000015937	H2afy	3
ENSMUSG00000015961	Adss	3
ENSMUSG00000015971	Actr8	3
ENSMUSG00000015994	Fnta	3
ENSMUSG00000016252	Atp5e	3
ENSMUSG00000016257	Prelid3b	3
ENSMUSG00000016308	Ube2a	3
ENSMUSG00000016319	Slc25a5	3
ENSMUSG00000016344	Ppdpf	3
ENSMUSG00000016356	Col20a1	3
ENSMUSG00000016427	Ndufa1	3
ENSMUSG00000016510	Mtif3	3
ENSMUSG00000016520	Lnx2	3
ENSMUSG00000016534	Lamp2	3
ENSMUSG00000016619	Nup50	3
ENSMUSG00000016921	Srsf6	3
ENSMUSG00000016946	Kctd5	3
ENSMUSG00000017009	Sdc4	3
ENSMUSG00000017119	Nbr1	3
ENSMUSG00000017188	Coa3	3
ENSMUSG00000017210	Med24	3
ENSMUSG00000017264	Exosc10	3
ENSMUSG00000017299	Dnttip1	3
ENSMUSG00000017307	Acot8	3
ENSMUSG00000017421	Zfp207	3
ENSMUSG00000017428	Psmd11	3
ENSMUSG00000017670	Elmo2	3
ENSMUSG00000017677	Wsb1	3
ENSMUSG00000017686	Rhot1	3
ENSMUSG00000017697	Ada	3
ENSMUSG00000017721	Pigt	3
ENSMUSG00000017778	Cox7c	3
ENSMUSG00000017802	Fam134c	3
ENSMUSG00000017831	Rab5a	3
ENSMUSG00000017843	Ppp2r5c	3
ENSMUSG00000018160	Med1	3
ENSMUSG00000018167	Stard3	3
ENSMUSG00000018171	Vmp1	3
ENSMUSG00000018189	Uchl5	3
ENSMUSG00000018196	Glrx2	3
ENSMUSG00000018286	Psmb6	3
ENSMUSG00000018372	Cep95	3
ENSMUSG00000018395	Kif3a	3
ENSMUSG00000018417	Myo1b	3
ENSMUSG00000018425	Dhx40	3
ENSMUSG00000018427	Ypel2	3
ENSMUSG00000018428	Akap1	3
ENSMUSG00000018442	Derl2	3
ENSMUSG00000018476	Kdm6b	3
ENSMUSG00000018481	Appbp2	3
ENSMUSG00000018501	Ncor1	3
ENSMUSG00000018541	Cwc25	3
ENSMUSG00000018565	Elp5	3
ENSMUSG00000018574	Acadvl	3
ENSMUSG00000018599	Mief2	3
ENSMUSG00000018677	Slc25a39	3
ENSMUSG00000018733	Pex12	3
ENSMUSG00000018796	Acsl1	3
ENSMUSG00000018858	Mrpl58	3
ENSMUSG00000018882	Mrpl45	3
ENSMUSG00000018900	Slc22a5	3
ENSMUSG00000018932	Map2k3	3
ENSMUSG00000018965	Ywhah	3
ENSMUSG00000018974	Sart3	3
ENSMUSG00000019080	Mfsd3	3
ENSMUSG00000019082	Slc25a22	3
ENSMUSG00000019087	Atp6ap1	3
ENSMUSG00000019124	Scrn1	3
ENSMUSG00000019139	Isyna1	3
ENSMUSG00000019143	Hars2	3
ENSMUSG00000019179	Mdh2	3
ENSMUSG00000019188	H13	3
ENSMUSG00000019297	Nop9	3
ENSMUSG00000019373	Cops3	3
ENSMUSG00000019432	Ddx39b	3
ENSMUSG00000019478	Rab4a	3
ENSMUSG00000019494	Cops6	3
ENSMUSG00000019505	Ubb	3
ENSMUSG00000019518	Ap4m1	3
ENSMUSG00000019528	Gyg	3
ENSMUSG00000019539	Rcn3	3
ENSMUSG00000019577	Pdk4	3
ENSMUSG00000019579	Mydgf	3
ENSMUSG00000019647	Sema6a	3
ENSMUSG00000019659	Ccdc12	3
ENSMUSG00000019710	Mrpl24	3
ENSMUSG00000019773	Fbxo5	3
ENSMUSG00000019774	Mtrf1l	3
ENSMUSG00000019777	Hdac2	3
ENSMUSG00000019791	Hint3	3
ENSMUSG00000019794	Katna1	3
ENSMUSG00000019797	1700021F05Rik	3
ENSMUSG00000019804	Snx3	3
ENSMUSG00000019818	Cd164	3
ENSMUSG00000019822	Smpd2	3
ENSMUSG00000019841	Rev3l	3
ENSMUSG00000019846	Lama4	3
ENSMUSG00000019849	Prep	3
ENSMUSG00000019857	Asf1a	3
ENSMUSG00000019864	Rtn4ip1	3
ENSMUSG00000019868	Vta1	3
ENSMUSG00000019873	Reep3	3
ENSMUSG00000019877	Serinc1	3
ENSMUSG00000019883	Echdc1	3
ENSMUSG00000019889	Ptprk	3
ENSMUSG00000019891	Dcbld1	3
ENSMUSG00000019907	Ppp1r12a	3
ENSMUSG00000019927	Ube2d1	3
ENSMUSG00000019948	Actr6	3
ENSMUSG00000019951	Uhrf1bp1l	3
ENSMUSG00000019966	Kitl	3
ENSMUSG00000019969	Psen1	3
ENSMUSG00000019970	Sgk1	3
ENSMUSG00000019977	Hbs1l	3
ENSMUSG00000019979	Apaf1	3
ENSMUSG00000019984	Med23	3
ENSMUSG00000019988	Nedd1	3
ENSMUSG00000020015	Cdk17	3
ENSMUSG00000020022	Ndufa12	3
ENSMUSG00000020023	Tmcc3	3
ENSMUSG00000020027	Socs2	3
ENSMUSG00000020034	Tcp11l2	3
ENSMUSG00000020074	Ccar1	3
ENSMUSG00000020087	Tysnd1	3
ENSMUSG00000020089	Ppa1	3
ENSMUSG00000020108	Ddit4	3
ENSMUSG00000020115	Tbk1	3
ENSMUSG00000020116	Pno1	3
ENSMUSG00000020122	Egfr	3
ENSMUSG00000020124	Usp15	3
ENSMUSG00000020134	Peli1	3
ENSMUSG00000020149	Rab1a	3
ENSMUSG00000020153	Ndufs7	3
ENSMUSG00000020154	Ptprb	3
ENSMUSG00000020163	Uqcr11	3
ENSMUSG00000020166	Cnot2	3
ENSMUSG00000020176	Grb10	3
ENSMUSG00000020183	Cpm	3
ENSMUSG00000020186	Csrp2	3
ENSMUSG00000020205	Phlda1	3
ENSMUSG00000020219	Timm13	3
ENSMUSG00000020238	Ncln	3
ENSMUSG00000020241	Col6a2	3
ENSMUSG00000020257	Wdr82	3
ENSMUSG00000020260	Pofut2	3
ENSMUSG00000020261	Slc36a1	3
ENSMUSG00000020273	Papolg	3
ENSMUSG00000020283	Pex13	3
ENSMUSG00000020309	Chac2	3
ENSMUSG00000020321	Mdh1	3
ENSMUSG00000020328	Nudcd2	3
ENSMUSG00000020329	Polrmt	3
ENSMUSG00000020362	Cnot6	3
ENSMUSG00000020385	Clk4	3
ENSMUSG00000020413	Hus1	3
ENSMUSG00000020432	Tcn2	3
ENSMUSG00000020440	Arf5	3
ENSMUSG00000020456	Ogdh	3
ENSMUSG00000020459	Mtif2	3
ENSMUSG00000020464	Pnpt1	3
ENSMUSG00000020477	Mrps24	3
ENSMUSG00000020492	Ska2	3
ENSMUSG00000020496	Rnf187	3
ENSMUSG00000020513	Tubd1	3
ENSMUSG00000020514	Mrpl22	3
ENSMUSG00000020515	Cnot8	3
ENSMUSG00000020516	Rps6kb1	3
ENSMUSG00000020520	Galnt10	3
ENSMUSG00000020521	Rnft1	3
ENSMUSG00000020523	Fam114a2	3
ENSMUSG00000020525	Ppm1d	3
ENSMUSG00000020537	Drg2	3
ENSMUSG00000020544	Cox11	3
ENSMUSG00000020547	Bzw2	3
ENSMUSG00000020549	Elac2	3
ENSMUSG00000020577	Tspan13	3
ENSMUSG00000020594	Pum2	3
ENSMUSG00000020610	Amz2	3
ENSMUSG00000020612	Prkar1a	3
ENSMUSG00000020621	Rdh14	3
ENSMUSG00000020638	Cmpk2	3
ENSMUSG00000020641	Rsad2	3
ENSMUSG00000020642	Rnf144a	3
ENSMUSG00000020646	Mboat2	3
ENSMUSG00000020649	Rrm2	3
ENSMUSG00000020659	Cbll1	3
ENSMUSG00000020664	Dld	3
ENSMUSG00000020674	Pxdn	3
ENSMUSG00000020691	Mettl2	3
ENSMUSG00000020695	Mrc2	3
ENSMUSG00000020719	Ddx5	3
ENSMUSG00000020720	Psmd12	3
ENSMUSG00000020721	Helz	3
ENSMUSG00000020737	Hn1	3
ENSMUSG00000020739	Nup85	3
ENSMUSG00000020743	Mif4gd	3
ENSMUSG00000020744	Slc25a19	3
ENSMUSG00000020747	Tmem94	3
ENSMUSG00000020752	Recql5	3
ENSMUSG00000020773	Trim47	3
ENSMUSG00000020775	Mrpl38	3
ENSMUSG00000020783	Ncbp3	3
ENSMUSG00000020792	Exoc7	3
ENSMUSG00000020794	Ube2g1	3
ENSMUSG00000020801	Med31	3
ENSMUSG00000020831	0610010K14Rik	3
ENSMUSG00000020832	Eral1	3
ENSMUSG00000020834	Dhrs13	3
ENSMUSG00000020841	Cpd	3
ENSMUSG00000020843	Timm22	3
ENSMUSG00000020847	Rph3al	3
ENSMUSG00000020849	Ywhae	3
ENSMUSG00000020863	Luc7l3	3
ENSMUSG00000020869	Lrrc59	3
ENSMUSG00000020873	Slc35b1	3
ENSMUSG00000020876	Snx11	3
ENSMUSG00000020899	Pfas	3
ENSMUSG00000020900	Myh10	3
ENSMUSG00000020918	Kat2a	3
ENSMUSG00000020921	Tmem101	3
ENSMUSG00000020925	Ccdc43	3
ENSMUSG00000020929	Eftud2	3
ENSMUSG00000020952	Scfd1	3
ENSMUSG00000020978	Klhdc2	3
ENSMUSG00000020986	Sec23a	3
ENSMUSG00000020994	Pnn	3
ENSMUSG00000021012	Zc3h14	3
ENSMUSG00000021038	Vipas39	3
ENSMUSG00000021051	Ppp2r5e	3
ENSMUSG00000021067	Sav1	3
ENSMUSG00000021072	Tmx1	3
ENSMUSG00000021076	Actr10	3
ENSMUSG00000021102	Glrx5	3
ENSMUSG00000021114	Atp6v1d	3
ENSMUSG00000021116	Eif2s1	3
ENSMUSG00000021120	Pigh	3
ENSMUSG00000021124	Vti1b	3
ENSMUSG00000021144	Mta1	3
ENSMUSG00000021188	Trip11	3
ENSMUSG00000021203	Otub2	3
ENSMUSG00000021218	Gdi2	3
ENSMUSG00000021221	Dpf3	3
ENSMUSG00000021224	Numb	3
ENSMUSG00000021235	Coq6	3
ENSMUSG00000021241	Isca2	3
ENSMUSG00000021264	Yy1	3
ENSMUSG00000021276	Cinp	3
ENSMUSG00000021290	2010107E04Rik	3
ENSMUSG00000021302	Ggps1	3
ENSMUSG00000021326	Trim27	3
ENSMUSG00000021361	Tmem14c	3
ENSMUSG00000021385	Ippk	3
ENSMUSG00000021390	Ogn	3
ENSMUSG00000021413	Prpf4b	3
ENSMUSG00000021420	Fars2	3
ENSMUSG00000021427	Ssr1	3
ENSMUSG00000021431	Snrnp48	3
ENSMUSG00000021474	Sfxn1	3
ENSMUSG00000021477	Ctsl	3
ENSMUSG00000021483	Cdk20	3
ENSMUSG00000021484	Lman2	3
ENSMUSG00000021493	Pdlim7	3
ENSMUSG00000021495	Fam193b	3
ENSMUSG00000021497	Txndc15	3
ENSMUSG00000021504	B4galt7	3
ENSMUSG00000021518	Ptdss1	3
ENSMUSG00000021519	Mterf3	3
ENSMUSG00000021520	Uqcrb	3
ENSMUSG00000021550	2210016F16Rik	3
ENSMUSG00000021555	Naa35	3
ENSMUSG00000021556	Golm1	3
ENSMUSG00000021559	Dapk1	3
ENSMUSG00000021573	Tppp	3
ENSMUSG00000021576	Pdcd6	3
ENSMUSG00000021577	Sdha	3
ENSMUSG00000021583	Erap1	3
ENSMUSG00000021591	Glrx	3
ENSMUSG00000021607	Mrpl36	3
ENSMUSG00000021629	Slc30a5	3
ENSMUSG00000021650	Ptcd2	3
ENSMUSG00000021666	Gfm2	3
ENSMUSG00000021686	Ap3b1	3
ENSMUSG00000021690	Jmy	3
ENSMUSG00000021692	Dimt1	3
ENSMUSG00000021699	Pde4d	3
ENSMUSG00000021703	Serinc5	3
ENSMUSG00000021711	Trappc13	3
ENSMUSG00000021714	Cenpk	3
ENSMUSG00000021731	Mrps30	3
ENSMUSG00000021737	Psmd6	3
ENSMUSG00000021759	Plpp1	3
ENSMUSG00000021764	Ndufs4	3
ENSMUSG00000021771	Vdac2	3
ENSMUSG00000021785	Ngly1	3
ENSMUSG00000021794	Glud1	3
ENSMUSG00000021806	Nid2	3
ENSMUSG00000021824	Ap3m1	3
ENSMUSG00000021832	Psmc6	3
ENSMUSG00000021840	Mapk1ip1l	3
ENSMUSG00000021877	Arf4	3
ENSMUSG00000021891	Mettl6	3
ENSMUSG00000021893	Capn7	3
ENSMUSG00000021900	Btd	3
ENSMUSG00000021901	Bap1	3
ENSMUSG00000021905	Dph3	3
ENSMUSG00000021906	Oxnad1	3
ENSMUSG00000021910	Nisch	3
ENSMUSG00000021945	Zmym2	3
ENSMUSG00000021963	Sap18	3
ENSMUSG00000021967	Mrpl57	3
ENSMUSG00000021982	Cdadc1	3
ENSMUSG00000021996	Esd	3
ENSMUSG00000022010	Tsc22d1	3
ENSMUSG00000022019	Tdrd3	3
ENSMUSG00000022020	Naa16	3
ENSMUSG00000022024	Sugt1	3
ENSMUSG00000022035	Ccdc25	3
ENSMUSG00000022094	Slc39a14	3
ENSMUSG00000022099	Dmtn	3
ENSMUSG00000022110	Sucla2	3
ENSMUSG00000022122	Ednrb	3
ENSMUSG00000022130	Tgds	3
ENSMUSG00000022131	Gpr180	3
ENSMUSG00000022139	Mbnl2	3
ENSMUSG00000022141	Nipbl	3
ENSMUSG00000022160	Mettl3	3
ENSMUSG00000022175	Lrp10	3
ENSMUSG00000022179	4931414P19Rik	3
ENSMUSG00000022185	Acin1	3
ENSMUSG00000022191	Drosha	3
ENSMUSG00000022193	Psmb5	3
ENSMUSG00000022220	Adcy4	3
ENSMUSG00000022241	Tars	3
ENSMUSG00000022280	Rnf19a	3
ENSMUSG00000022283	Pabpc1	3
ENSMUSG00000022285	Ywhaz	3
ENSMUSG00000022313	Utp23	3
ENSMUSG00000022314	Rad21	3
ENSMUSG00000022329	Stk3	3
ENSMUSG00000022391	Rangap1	3
ENSMUSG00000022400	Rbx1	3
ENSMUSG00000022404	Slc25a17	3
ENSMUSG00000022407	Adsl	3
ENSMUSG00000022414	Tab1	3
ENSMUSG00000022427	Tomm22	3
ENSMUSG00000022451	Twf1	3
ENSMUSG00000022462	Slc38a2	3
ENSMUSG00000022471	Xrcc6	3
ENSMUSG00000022475	Hdac7	3
ENSMUSG00000022477	Aco2	3
ENSMUSG00000022515	Anks3	3
ENSMUSG00000022526	Zfp251	3
ENSMUSG00000022533	Atp13a3	3
ENSMUSG00000022536	Glyr1	3
ENSMUSG00000022550	Adck5	3
ENSMUSG00000022551	Cyc1	3
ENSMUSG00000022553	Maf1	3
ENSMUSG00000022555	Dgat1	3
ENSMUSG00000022556	Hsf1	3
ENSMUSG00000022559	Fbxl6	3
ENSMUSG00000022561	Gpaa1	3
ENSMUSG00000022570	Tsta3	3
ENSMUSG00000022571	Pycrl	3
ENSMUSG00000022594	Lynx1	3
ENSMUSG00000022614	Lmf2	3
ENSMUSG00000022621	Rabl2	3
ENSMUSG00000022661	Cd200	3
ENSMUSG00000022665	Ccdc80	3
ENSMUSG00000022668	Gtpbp8	3
ENSMUSG00000022674	Ube2v2	3
ENSMUSG00000022684	Bfar	3
ENSMUSG00000022704	Qtrtd1	3
ENSMUSG00000022718	Dgcr8	3
ENSMUSG00000022744	Cldnd1	3
ENSMUSG00000022747	St3gal6	3
ENSMUSG00000022750	Klhl22	3
ENSMUSG00000022751	Nit2	3
ENSMUSG00000022752	Tomm70a	3
ENSMUSG00000022760	Thap7	3
ENSMUSG00000022771	Ppil2	3
ENSMUSG00000022773	Ypel1	3
ENSMUSG00000022779	Top3b	3
ENSMUSG00000022789	Dnm1l	3
ENSMUSG00000022792	Yars2	3
ENSMUSG00000022793	B4galt4	3
ENSMUSG00000022797	Tfrc	3
ENSMUSG00000022807	Osbpl11	3
ENSMUSG00000022811	Zfp148	3
ENSMUSG00000022841	Ap2m1	3
ENSMUSG00000022843	Clcn2	3
ENSMUSG00000022844	Pdia5	3
ENSMUSG00000022853	Ehhadh	3
ENSMUSG00000022858	Tra2b	3
ENSMUSG00000022889	Mrpl39	3
ENSMUSG00000022895	Ets2	3
ENSMUSG00000022913	Psmg1	3
ENSMUSG00000022956	Atp5o	3
ENSMUSG00000022961	Son	3
ENSMUSG00000022964	Tmem50b	3
ENSMUSG00000022967	Ifnar1	3
ENSMUSG00000022974	Paxbp1	3
ENSMUSG00000022982	Sod1	3
ENSMUSG00000022983	Scaf4	3
ENSMUSG00000023004	Tuba1b	3
ENSMUSG00000023008	Fmnl3	3
ENSMUSG00000023020	Cox14	3
ENSMUSG00000023030	Slc11a2	3
ENSMUSG00000023051	Tarbp2	3
ENSMUSG00000023067	Cdkn1a	3
ENSMUSG00000023072	Cep89	3
ENSMUSG00000023074	Mospd1	3
ENSMUSG00000023079	Gtf2ird1	3
ENSMUSG00000023087	Noct	3
ENSMUSG00000023089	Ndufa5	3
ENSMUSG00000023094	Msrb2	3
ENSMUSG00000023110	Prmt5	3
ENSMUSG00000023150	Ivns1abp	3
ENSMUSG00000023156	Rpp14	3
ENSMUSG00000023169	Slc38a1	3
ENSMUSG00000023235	Ccl25	3
ENSMUSG00000023262	Acy1	3
ENSMUSG00000023286	Ube2j2	3
ENSMUSG00000023341	Mx2	3
ENSMUSG00000023571	Fam132a	3
ENSMUSG00000023791	Pigx	3
ENSMUSG00000023852	Chd1	3
ENSMUSG00000023883	Phf10	3
ENSMUSG00000023909	Paqr4	3
ENSMUSG00000023932	Cdc5l	3
ENSMUSG00000023938	Aars2	3
ENSMUSG00000023942	Slc29a1	3
ENSMUSG00000023963	Cyp39a1	3
ENSMUSG00000023967	Mrps18a	3
ENSMUSG00000023971	Rrp36	3
ENSMUSG00000023980	Taf8	3
ENSMUSG00000023988	Bysl	3
ENSMUSG00000024007	Ppil1	3
ENSMUSG00000024018	Ccdc167	3
ENSMUSG00000024037	Wdr4	3
ENSMUSG00000024054	Smchd1	3
ENSMUSG00000024068	Spast	3
ENSMUSG00000024069	Slc30a6	3
ENSMUSG00000024070	Prkd3	3
ENSMUSG00000024072	Yipf4	3
ENSMUSG00000024091	Vapa	3
ENSMUSG00000024095	Hnrnpll	3
ENSMUSG00000024097	Srsf7	3
ENSMUSG00000024098	Twsg1	3
ENSMUSG00000024099	Ndufv2	3
ENSMUSG00000024120	Lrpprc	3
ENSMUSG00000024122	Pdpk1	3
ENSMUSG00000024132	Eci1	3
ENSMUSG00000024142	Mlst8	3
ENSMUSG00000024146	Cript	3
ENSMUSG00000024158	Hagh	3
ENSMUSG00000024160	Spsb3	3
ENSMUSG00000024168	Tmem204	3
ENSMUSG00000024169	Ift140	3
ENSMUSG00000024188	Luc7l	3
ENSMUSG00000024213	Nudt3	3
ENSMUSG00000024217	Snrpc	3
ENSMUSG00000024218	Taf11	3
ENSMUSG00000024219	Anks1	3
ENSMUSG00000024222	Fkbp5	3
ENSMUSG00000024231	Cul2	3
ENSMUSG00000024232	Bambi	3
ENSMUSG00000024234	Mtpap	3
ENSMUSG00000024240	Epc1	3
ENSMUSG00000024246	Thumpd2	3
ENSMUSG00000024258	Polr2d	3
ENSMUSG00000024259	Slc25a46	3
ENSMUSG00000024269	Tpgs2	3
ENSMUSG00000024276	Zfp397	3
ENSMUSG00000024283	Wac	3
ENSMUSG00000024286	Ccny	3
ENSMUSG00000024290	Rock1	3
ENSMUSG00000024299	Adamts10	3
ENSMUSG00000024309	Pfdn6	3
ENSMUSG00000024319	Vps52	3
ENSMUSG00000024350	Dnajc18	3
ENSMUSG00000024370	Cdc23	3
ENSMUSG00000024376	Epb41l4a	3
ENSMUSG00000024384	Iws1	3
ENSMUSG00000024387	Csnk2b	3
ENSMUSG00000024400	Wdr33	3
ENSMUSG00000024410	3110002H16Rik	3
ENSMUSG00000024422	Dhx16	3
ENSMUSG00000024442	0610009O20Rik	3
ENSMUSG00000024446	Rpp21	3
ENSMUSG00000024480	Ap3s1	3
ENSMUSG00000024487	Yipf5	3
ENSMUSG00000024505	Dtwd2	3
ENSMUSG00000024525	Impa2	3
ENSMUSG00000024527	Afg3l2	3
ENSMUSG00000024534	Sncaip	3
ENSMUSG00000024537	Psmg2	3
ENSMUSG00000024539	Ptpn2	3
ENSMUSG00000024544	Ldlrad4	3
ENSMUSG00000024560	Cxxc1	3
ENSMUSG00000024576	Csnk1a1	3
ENSMUSG00000024580	Grpel2	3
ENSMUSG00000024589	Nedd4l	3
ENSMUSG00000024590	Lmnb1	3
ENSMUSG00000024594	Prrc1	3
ENSMUSG00000024645	Timm21	3
ENSMUSG00000024667	Tmem216	3
ENSMUSG00000024668	Sdhaf2	3
ENSMUSG00000024726	Carnmt1	3
ENSMUSG00000024736	Tmem132a	3
ENSMUSG00000024750	Zfand5	3
ENSMUSG00000024772	Ehd1	3
ENSMUSG00000024777	Ppp2r5b	3
ENSMUSG00000024780	Cdc37l1	3
ENSMUSG00000024782	Ak3	3
ENSMUSG00000024785	Rcl1	3
ENSMUSG00000024787	Snx15	3
ENSMUSG00000024790	Sac3d1	3
ENSMUSG00000024795	Kif20b	3
ENSMUSG00000024811	Tnks2	3
ENSMUSG00000024826	Dpf2	3
ENSMUSG00000024829	Mrpl21	3
ENSMUSG00000024830	Rps6kb2	3
ENSMUSG00000024843	Chka	3
ENSMUSG00000024844	Banf1	3
ENSMUSG00000024875	Yif1a	3
ENSMUSG00000024889	Rce1	3
ENSMUSG00000024892	Pcx	3
ENSMUSG00000024906	Mus81	3
ENSMUSG00000024913	Lrp5	3
ENSMUSG00000024941	Scyl1	3
ENSMUSG00000024943	Smc5	3
ENSMUSG00000024947	Men1	3
ENSMUSG00000024958	Gpr137	3
ENSMUSG00000024959	Bad	3
ENSMUSG00000024969	Mark2	3
ENSMUSG00000024974	Smc3	3
ENSMUSG00000024981	Acsl5	3
ENSMUSG00000024982	Zdhhc6	3
ENSMUSG00000024997	Prdx3	3
ENSMUSG00000025007	Aldh18a1	3
ENSMUSG00000025016	Tm9sf3	3
ENSMUSG00000025019	Lcor	3
ENSMUSG00000025027	Xpnpep1	3
ENSMUSG00000025050	Pcgf6	3
ENSMUSG00000025059	Gk	3
ENSMUSG00000025068	Gsto1	3
ENSMUSG00000025076	Casp7	3
ENSMUSG00000025083	Afap1l2	3
ENSMUSG00000025130	P4hb	3
ENSMUSG00000025137	Pcyt2	3
ENSMUSG00000025147	Mob2	3
ENSMUSG00000025151	Maged1	3
ENSMUSG00000025155	Dus1l	3
ENSMUSG00000025162	Csnk1d	3
ENSMUSG00000025199	Chuk	3
ENSMUSG00000025218	Poll	3
ENSMUSG00000025226	Fbxl15	3
ENSMUSG00000025231	Sufu	3
ENSMUSG00000025236	Adpgk	3
ENSMUSG00000025237	Parp6	3
ENSMUSG00000025240	Sacm1l	3
ENSMUSG00000025245	Lztfl1	3
ENSMUSG00000025260	Hsd17b10	3
ENSMUSG00000025270	Alas2	3
ENSMUSG00000025332	Kdm5c	3
ENSMUSG00000025340	Rabgef1	3
ENSMUSG00000025350	Rdh5	3
ENSMUSG00000025357	Dgka	3
ENSMUSG00000025358	Cdk2	3
ENSMUSG00000025364	Pa2g4	3
ENSMUSG00000025371	Chmp6	3
ENSMUSG00000025372	Baiap2	3
ENSMUSG00000025377	Tepsin	3
ENSMUSG00000025381	Cnpy2	3
ENSMUSG00000025393	Atp5b	3
ENSMUSG00000025421	Hdhd2	3
ENSMUSG00000025428	Atp5a1	3
ENSMUSG00000025437	Usp33	3
ENSMUSG00000025439	Clns1a	3
ENSMUSG00000025451	Paip1	3
ENSMUSG00000025465	Echs1	3
ENSMUSG00000025470	Zfp511	3
ENSMUSG00000025484	Bet1l	3
ENSMUSG00000025486	Sirt3	3
ENSMUSG00000025487	Psmd13	3
ENSMUSG00000025495	Ptdss2	3
ENSMUSG00000025499	Hras	3
ENSMUSG00000025503	Taldo1	3
ENSMUSG00000025505	Tmem80	3
ENSMUSG00000025509	Pnpla2	3
ENSMUSG00000025525	Apool	3
ENSMUSG00000025529	Zfp711	3
ENSMUSG00000025538	Sumf2	3
ENSMUSG00000025544	Tm9sf2	3
ENSMUSG00000025577	Cbx2	3
ENSMUSG00000025578	Cbx8	3
ENSMUSG00000025597	Klhl4	3
ENSMUSG00000025609	Mkln1	3
ENSMUSG00000025613	Cct8	3
ENSMUSG00000025651	Uqcrc1	3
ENSMUSG00000025666	Tmem47	3
ENSMUSG00000025724	Sec11a	3
ENSMUSG00000025728	Pigq	3
ENSMUSG00000025732	Fam195a	3
ENSMUSG00000025733	Rhot2	3
ENSMUSG00000025736	Jmjd8	3
ENSMUSG00000025745	Hadha	3
ENSMUSG00000025747	Tyms	3
ENSMUSG00000025759	Mfsd8	3
ENSMUSG00000025762	Larp1b	3
ENSMUSG00000025781	Atp5c1	3
ENSMUSG00000025785	Exosc7	3
ENSMUSG00000025809	Itgb1	3
ENSMUSG00000025810	Nrp1	3
ENSMUSG00000025816	Sec61a2	3
ENSMUSG00000025823	Pdia4	3
ENSMUSG00000025857	Dnaaf5	3
ENSMUSG00000025860	Xiap	3
ENSMUSG00000025867	Cplx2	3
ENSMUSG00000025868	Higd2a	3
ENSMUSG00000025869	Nop16	3
ENSMUSG00000025871	4833439L19Rik	3
ENSMUSG00000025889	Snca	3
ENSMUSG00000025893	Kbtbd3	3
ENSMUSG00000025894	Aasdhppt	3
ENSMUSG00000025899	Alkbh8	3
ENSMUSG00000025903	Lypla1	3
ENSMUSG00000025907	Rb1cc1	3
ENSMUSG00000025911	Adhfe1	3
ENSMUSG00000025925	Terf1	3
ENSMUSG00000025935	Tram1	3
ENSMUSG00000025940	Tmem70	3
ENSMUSG00000025959	Klf7	3
ENSMUSG00000025962	Fastkd2	3
ENSMUSG00000025967	Eef1b2	3
ENSMUSG00000025968	Ndufs1	3
ENSMUSG00000025978	Rftn2	3
ENSMUSG00000025979	Mob4	3
ENSMUSG00000025982	Sf3b1	3
ENSMUSG00000026003	Acadl	3
ENSMUSG00000026019	Wdr12	3
ENSMUSG00000026027	Stradb	3
ENSMUSG00000026029	Casp8	3
ENSMUSG00000026032	Ndufb3	3
ENSMUSG00000026034	Clk1	3
ENSMUSG00000026047	Kdelc1	3
ENSMUSG00000026049	Tex30	3
ENSMUSG00000026087	Mrpl30	3
ENSMUSG00000026113	Inpp4a	3
ENSMUSG00000026150	Mff	3
ENSMUSG00000026155	Smap1	3
ENSMUSG00000026162	Nhej1	3
ENSMUSG00000026171	Rnf25	3
ENSMUSG00000026172	Bcs1l	3
ENSMUSG00000026174	Cnot9	3
ENSMUSG00000026176	Ctdsp1	3
ENSMUSG00000026179	Pnkd	3
ENSMUSG00000026193	Fn1	3
ENSMUSG00000026197	Zfand2b	3
ENSMUSG00000026198	Abcb6	3
ENSMUSG00000026199	Ankzf1	3
ENSMUSG00000026209	Dnpep	3
ENSMUSG00000026238	Ptma	3
ENSMUSG00000026239	Pde6d	3
ENSMUSG00000026240	Cops7b	3
ENSMUSG00000026245	Farsb	3
ENSMUSG00000026248	Mrpl44	3
ENSMUSG00000026254	Eif4e2	3
ENSMUSG00000026260	Ndufa10	3
ENSMUSG00000026269	Rnpepl1	3
ENSMUSG00000026273	Mterf4	3
ENSMUSG00000026277	Stk25	3
ENSMUSG00000026281	Dtymk	3
ENSMUSG00000026305	Lrrfip1	3
ENSMUSG00000026307	Scly	3
ENSMUSG00000026309	Ilkap	3
ENSMUSG00000026342	Slc35f5	3
ENSMUSG00000026349	Ccnt2	3
ENSMUSG00000026377	Nifk	3
ENSMUSG00000026384	Ptpn4	3
ENSMUSG00000026389	Steap3	3
ENSMUSG00000026427	Eif2d	3
ENSMUSG00000026439	Rbbp5	3
ENSMUSG00000026457	Adipor1	3
ENSMUSG00000026473	Glul	3
ENSMUSG00000026478	Lamc1	3
ENSMUSG00000026496	Parp1	3
ENSMUSG00000026502	Desi2	3
ENSMUSG00000026516	Nvl	3
ENSMUSG00000026544	Dusp23	3
ENSMUSG00000026547	Tagln2	3
ENSMUSG00000026558	Uck2	3
ENSMUSG00000026563	Tada1	3
ENSMUSG00000026568	Mpc2	3
ENSMUSG00000026576	Atp1b1	3
ENSMUSG00000026608	Kctd3	3
ENSMUSG00000026627	Tmem206	3
ENSMUSG00000026641	Usf1	3
ENSMUSG00000026643	Nmt2	3
ENSMUSG00000026657	Frmd4a	3
ENSMUSG00000026662	Sephs1	3
ENSMUSG00000026678	Rgs5	3
ENSMUSG00000026718	Stam	3
ENSMUSG00000026753	Ppp6c	3
ENSMUSG00000026766	Mmadhc	3
ENSMUSG00000026767	Fam188a	3
ENSMUSG00000026781	Acbd5	3
ENSMUSG00000026788	Zbtb43	3
ENSMUSG00000026803	Ttf1	3
ENSMUSG00000026810	Dpm2	3
ENSMUSG00000026814	Eng	3
ENSMUSG00000026816	Gtf3c5	3
ENSMUSG00000026820	Ptges2	3
ENSMUSG00000026827	Gpd2	3
ENSMUSG00000026837	Col5a1	3
ENSMUSG00000026853	Crat	3
ENSMUSG00000026856	Dolpp1	3
ENSMUSG00000026858	Miga2	3
ENSMUSG00000026869	Psmd5	3
ENSMUSG00000026878	Rab14	3
ENSMUSG00000026887	Mrrf	3
ENSMUSG00000026889	Rbm18	3
ENSMUSG00000026895	Ndufa8	3
ENSMUSG00000026915	Strbp	3
ENSMUSG00000026917	Wdr5	3
ENSMUSG00000026918	Brd3	3
ENSMUSG00000026942	Traf2	3
ENSMUSG00000026960	Arl6ip6	3
ENSMUSG00000026966	Ssna1	3
ENSMUSG00000026974	Zmynd19	3
ENSMUSG00000026991	Pkp4	3
ENSMUSG00000027078	Ube2l6	3
ENSMUSG00000027082	Tfpi	3
ENSMUSG00000027091	Zc3h15	3
ENSMUSG00000027099	Mtx2	3
ENSMUSG00000027133	Nop10	3
ENSMUSG00000027163	Commd9	3
ENSMUSG00000027180	Fbxo3	3
ENSMUSG00000027187	Cat	3
ENSMUSG00000027193	Api5	3
ENSMUSG00000027194	Ttc17	3
ENSMUSG00000027195	Hsd17b12	3
ENSMUSG00000027203	Dut	3
ENSMUSG00000027217	Tspan18	3
ENSMUSG00000027230	Creb3l1	3
ENSMUSG00000027236	Eif3j1	3
ENSMUSG00000027243	Harbi1	3
ENSMUSG00000027245	Hypk	3
ENSMUSG00000027282	Mtch2	3
ENSMUSG00000027305	Ndufaf1	3
ENSMUSG00000027309	4930402H24Rik	3
ENSMUSG00000027329	Spef1	3
ENSMUSG00000027330	Cdc25b	3
ENSMUSG00000027333	Smox	3
ENSMUSG00000027346	Gpcpd1	3
ENSMUSG00000027361	Gabpb1	3
ENSMUSG00000027366	Sppl2a	3
ENSMUSG00000027367	Stard7	3
ENSMUSG00000027381	Bcl2l11	3
ENSMUSG00000027394	Ttl	3
ENSMUSG00000027404	Snrpb	3
ENSMUSG00000027406	Idh3b	3
ENSMUSG00000027424	Mgme1	3
ENSMUSG00000027435	Cd93	3
ENSMUSG00000027459	Fam110a	3
ENSMUSG00000027465	Tbc1d20	3
ENSMUSG00000027466	Rbck1	3
ENSMUSG00000027495	Fam210b	3
ENSMUSG00000027498	Cstf1	3
ENSMUSG00000027509	Rae1	3
ENSMUSG00000027510	Rbm38	3
ENSMUSG00000027519	Rab22a	3
ENSMUSG00000027562	Car2	3
ENSMUSG00000027573	Gid8	3
ENSMUSG00000027582	Zgpat	3
ENSMUSG00000027593	Raly	3
ENSMUSG00000027599	Armc1	3
ENSMUSG00000027618	Nfs1	3
ENSMUSG00000027620	Rbm39	3
ENSMUSG00000027634	Ndrg3	3
ENSMUSG00000027637	1110008F13Rik	3
ENSMUSG00000027642	Rpn2	3
ENSMUSG00000027651	Rprd1b	3
ENSMUSG00000027665	Pik3ca	3
ENSMUSG00000027668	Mfn1	3
ENSMUSG00000027669	Gnb4	3
ENSMUSG00000027673	Ndufb5	3
ENSMUSG00000027708	Dcun1d1	3
ENSMUSG00000027714	Exosc9	3
ENSMUSG00000027715	Ccna2	3
ENSMUSG00000027774	Gfm1	3
ENSMUSG00000027777	Schip1	3
ENSMUSG00000027778	Ift80	3
ENSMUSG00000027804	Ppid	3
ENSMUSG00000027808	Serp1	3
ENSMUSG00000027809	Etfdh	3
ENSMUSG00000027829	Ccnl1	3
ENSMUSG00000027854	Sike1	3
ENSMUSG00000027860	Vangl1	3
ENSMUSG00000027875	Hmgcs2	3
ENSMUSG00000027881	Prpf38b	3
ENSMUSG00000027883	Gpsm2	3
ENSMUSG00000027896	Slc16a4	3
ENSMUSG00000027900	Dram2	3
ENSMUSG00000027942	1700094D03Rik	3
ENSMUSG00000027944	Hax1	3
ENSMUSG00000027951	Adar	3
ENSMUSG00000027955	Fam198b	3
ENSMUSG00000027981	Rnpc3	3
ENSMUSG00000027997	Casp6	3
ENSMUSG00000027998	Plrg1	3
ENSMUSG00000028010	Gar1	3
ENSMUSG00000028024	Enpep	3
ENSMUSG00000028037	Ifi44	3
ENSMUSG00000028049	Scamp3	3
ENSMUSG00000028057	Rit1	3
ENSMUSG00000028060	2810403A07Rik	3
ENSMUSG00000028082	Sh3d19	3
ENSMUSG00000028093	Acp6	3
ENSMUSG00000028098	Rnf115	3
ENSMUSG00000028127	Abcd3	3
ENSMUSG00000028140	Mrpl9	3
ENSMUSG00000028145	Them4	3
ENSMUSG00000028156	Eif4e	3
ENSMUSG00000028165	Cisd2	3
ENSMUSG00000028180	Zranb2	3
ENSMUSG00000028207	Asph	3
ENSMUSG00000028221	Tmem55a	3
ENSMUSG00000028229	Rmdn1	3
ENSMUSG00000028232	Tmem68	3
ENSMUSG00000028233	Tgs1	3
ENSMUSG00000028247	Coq3	3
ENSMUSG00000028248	Pnisr	3
ENSMUSG00000028249	Sdcbp	3
ENSMUSG00000028261	Ndufaf4	3
ENSMUSG00000028274	Rngtt	3
ENSMUSG00000028293	Slc35a1	3
ENSMUSG00000028330	Ncbp1	3
ENSMUSG00000028331	Trmo	3
ENSMUSG00000028333	Anp32b	3
ENSMUSG00000028334	Nans	3
ENSMUSG00000028339	Col15a1	3
ENSMUSG00000028343	Erp44	3
ENSMUSG00000028413	B4galt1	3
ENSMUSG00000028414	Fktn	3
ENSMUSG00000028416	Bag1	3
ENSMUSG00000028452	Vcp	3
ENSMUSG00000028454	Pigo	3
ENSMUSG00000028455	Stoml2	3
ENSMUSG00000028467	Gba2	3
ENSMUSG00000028478	Clta	3
ENSMUSG00000028483	Snapc3	3
ENSMUSG00000028484	Psip1	3
ENSMUSG00000028550	Atg4c	3
ENSMUSG00000028563	Tm2d1	3
ENSMUSG00000028565	Nfia	3
ENSMUSG00000028567	Txndc12	3
ENSMUSG00000028577	Plaa	3
ENSMUSG00000028578	Caap1	3
ENSMUSG00000028580	Pum1	3
ENSMUSG00000028607	Cpt2	3
ENSMUSG00000028608	0610037L13Rik	3
ENSMUSG00000028618	Tmem59	3
ENSMUSG00000028621	Cyb5rl	3
ENSMUSG00000028629	Exo5	3
ENSMUSG00000028630	Dyrk2	3
ENSMUSG00000028639	Ybx1	3
ENSMUSG00000028653	Trit1	3
ENSMUSG00000028670	Lypla2	3
ENSMUSG00000028672	Hmgcl	3
ENSMUSG00000028675	Pnrc2	3
ENSMUSG00000028684	Urod	3
ENSMUSG00000028689	Ccdc163	3
ENSMUSG00000028691	Prdx1	3
ENSMUSG00000028693	Nasp	3
ENSMUSG00000028700	Pomgnt1	3
ENSMUSG00000028701	Lurap1	3
ENSMUSG00000028703	Lrrc41	3
ENSMUSG00000028719	Cmpk1	3
ENSMUSG00000028743	Akr7a5	3
ENSMUSG00000028745	Capzb	3
ENSMUSG00000028759	Hp1bp3	3
ENSMUSG00000028760	Eif4g3	3
ENSMUSG00000028772	Zcchc17	3
ENSMUSG00000028776	Tinagl1	3
ENSMUSG00000028792	Ak2	3
ENSMUSG00000028797	Tmem234	3
ENSMUSG00000028803	Nipal3	3
ENSMUSG00000028832	Stmn1	3
ENSMUSG00000028837	Psmb2	3
ENSMUSG00000028861	Mrps15	3
ENSMUSG00000028862	Map3k6	3
ENSMUSG00000028873	Cdca8	3
ENSMUSG00000028907	Utp11	3
ENSMUSG00000028910	Mecr	3
ENSMUSG00000028911	Srsf4	3
ENSMUSG00000028948	Nol9	3
ENSMUSG00000028952	Zbtb48	3
ENSMUSG00000028958	Tmub1	3
ENSMUSG00000028959	Fastk	3
ENSMUSG00000028962	Slc4a2	3
ENSMUSG00000028969	Cdk5	3
ENSMUSG00000028973	Abcb8	3
ENSMUSG00000028977	Casz1	3
ENSMUSG00000028982	Slc25a33	3
ENSMUSG00000028990	Lzic	3
ENSMUSG00000028992	Nmnat1	3
ENSMUSG00000028998	Tomm7	3
ENSMUSG00000029009	Mthfr	3
ENSMUSG00000029017	Pmpcb	3
ENSMUSG00000029029	Wrap73	3
ENSMUSG00000029034	Ints11	3
ENSMUSG00000029047	Pex10	3
ENSMUSG00000029063	Nadk	3
ENSMUSG00000029064	Gnb1	3
ENSMUSG00000029093	Sorcs2	3
ENSMUSG00000029094	Afap1	3
ENSMUSG00000029096	Htra3	3
ENSMUSG00000029103	Lrpap1	3
ENSMUSG00000029111	Nelfa	3
ENSMUSG00000029145	Eif2b4	3
ENSMUSG00000029147	Ppm1g	3
ENSMUSG00000029148	Nrbp1	3
ENSMUSG00000029152	Ociad1	3
ENSMUSG00000029156	Sgcb	3
ENSMUSG00000029167	Ppargc1a	3
ENSMUSG00000029169	Dhx15	3
ENSMUSG00000029171	Pgm1	3
ENSMUSG00000029177	Cenpa	3
ENSMUSG00000029186	Pi4k2b	3
ENSMUSG00000029189	Sel1l3	3
ENSMUSG00000029198	Grpel1	3
ENSMUSG00000029213	Commd8	3
ENSMUSG00000029227	Fip1l1	3
ENSMUSG00000029231	Pdgfra	3
ENSMUSG00000029238	Clock	3
ENSMUSG00000029247	Paics	3
ENSMUSG00000029249	Rest	3
ENSMUSG00000029250	Polr2b	3
ENSMUSG00000029265	Dr1	3
ENSMUSG00000029267	Mtf2	3
ENSMUSG00000029314	Gpat3	3
ENSMUSG00000029385	Ccng2	3
ENSMUSG00000029388	Eif2b1	3
ENSMUSG00000029401	Rilpl2	3
ENSMUSG00000029402	Snrnp35	3
ENSMUSG00000029405	G3bp2	3
ENSMUSG00000029422	Rsrc2	3
ENSMUSG00000029427	Zcchc8	3
ENSMUSG00000029428	Stx2	3
ENSMUSG00000029430	Ran	3
ENSMUSG00000029433	Diablo	3
ENSMUSG00000029439	Sfswap	3
ENSMUSG00000029447	NA	3
ENSMUSG00000029454	Mapkapk5	3
ENSMUSG00000029461	Fam168a	3
ENSMUSG00000029471	Camkk2	3
ENSMUSG00000029482	Aacs	3
ENSMUSG00000029486	Mrpl1	3
ENSMUSG00000029512	Ulk1	3
ENSMUSG00000029516	Cit	3
ENSMUSG00000029538	Srsf9	3
ENSMUSG00000029551	Psmg3	3
ENSMUSG00000029552	Tes	3
ENSMUSG00000029557	Mrm2	3
ENSMUSG00000029578	Wipi2	3
ENSMUSG00000029587	Zfp12	3
ENSMUSG00000029591	Ung	3
ENSMUSG00000029599	Ddx54	3
ENSMUSG00000029600	Rita1	3
ENSMUSG00000029613	Eif2ak1	3
ENSMUSG00000029616	Erp29	3
ENSMUSG00000029632	Ndufa4	3
ENSMUSG00000029642	Polr1d	3
ENSMUSG00000029669	Tspan12	3
ENSMUSG00000029670	Ing3	3
ENSMUSG00000029687	Ezh2	3
ENSMUSG00000029705	Cux1	3
ENSMUSG00000029710	Ephb4	3
ENSMUSG00000029715	Pop7	3
ENSMUSG00000029718	Pcolce	3
ENSMUSG00000029723	Tsc22d4	3
ENSMUSG00000029725	Ppp1r35	3
ENSMUSG00000029730	Mcm7	3
ENSMUSG00000029735	Tpk1	3
ENSMUSG00000029776	Hibadh	3
ENSMUSG00000029777	Gars	3
ENSMUSG00000029780	Nt5c3	3
ENSMUSG00000029802	Abcg2	3
ENSMUSG00000029817	Tra2a	3
ENSMUSG00000029836	Cbx3	3
ENSMUSG00000029840	Mtpn	3
ENSMUSG00000029863	Casp2	3
ENSMUSG00000029910	Mad2l1	3
ENSMUSG00000029911	Ssbp1	3
ENSMUSG00000029913	Prdm5	3
ENSMUSG00000029918	Mrps33	3
ENSMUSG00000029922	Mkrn1	3
ENSMUSG00000029924	Slc37a3	3
ENSMUSG00000030002	Dusp11	3
ENSMUSG00000030022	Adamts9	3
ENSMUSG00000030029	Lrig1	3
ENSMUSG00000030042	Pole4	3
ENSMUSG00000030045	Mrpl19	3
ENSMUSG00000030059	Tmf1	3
ENSMUSG00000030061	Uba3	3
ENSMUSG00000030062	Rpn1	3
ENSMUSG00000030082	Sec61a1	3
ENSMUSG00000030083	Abtb1	3
ENSMUSG00000030120	Mlf2	3
ENSMUSG00000030168	Adipor2	3
ENSMUSG00000030204	Ddx47	3
ENSMUSG00000030216	Wbp11	3
ENSMUSG00000030224	Strap	3
ENSMUSG00000030225	Dera	3
ENSMUSG00000030245	Golt1b	3
ENSMUSG00000030282	Cmas	3
ENSMUSG00000030284	Creld1	3
ENSMUSG00000030286	Emc3	3
ENSMUSG00000030291	Med21	3
ENSMUSG00000030304	Ergic2	3
ENSMUSG00000030315	Vgll4	3
ENSMUSG00000030327	Necap1	3
ENSMUSG00000030330	Ing4	3
ENSMUSG00000030339	Ltbr	3
ENSMUSG00000030352	Tspan9	3
ENSMUSG00000030374	Strn4	3
ENSMUSG00000030386	Zfp606	3
ENSMUSG00000030400	Ercc2	3
ENSMUSG00000030431	Tmem238	3
ENSMUSG00000030435	U2af2	3
ENSMUSG00000030452	Nipa2	3
ENSMUSG00000030509	Asb7	3
ENSMUSG00000030515	Tarsl2	3
ENSMUSG00000030530	Furin	3
ENSMUSG00000030533	Unc45a	3
ENSMUSG00000030538	Cib1	3
ENSMUSG00000030602	Pak4	3
ENSMUSG00000030603	Psmc4	3
ENSMUSG00000030615	Tmem126a	3
ENSMUSG00000030616	Sytl2	3
ENSMUSG00000030619	Eed	3
ENSMUSG00000030629	Zfand6	3
ENSMUSG00000030654	Arl6ip1	3
ENSMUSG00000030659	Nucb2	3
ENSMUSG00000030677	Kif22	3
ENSMUSG00000030678	Maz	3
ENSMUSG00000030682	Cdipt	3
ENSMUSG00000030689	Ino80e	3
ENSMUSG00000030697	Ppp4c	3
ENSMUSG00000030704	Rab6a	3
ENSMUSG00000030711	Sult1a1	3
ENSMUSG00000030718	Ppme1	3
ENSMUSG00000030733	Sh2b1	3
ENSMUSG00000030748	Il4ra	3
ENSMUSG00000030750	Nsmce1	3
ENSMUSG00000030751	Psma1	3
ENSMUSG00000030754	Copb1	3
ENSMUSG00000030770	Parva	3
ENSMUSG00000030780	BC017158	3
ENSMUSG00000030796	Tead2	3
ENSMUSG00000030801	Kat8	3
ENSMUSG00000030816	Rnf40	3
ENSMUSG00000030822	Prr14	3
ENSMUSG00000030823	9130019O22Rik	3
ENSMUSG00000030824	Nucb1	3
ENSMUSG00000030842	Lamtor1	3
ENSMUSG00000030846	Tial1	3
ENSMUSG00000030868	Dctn5	3
ENSMUSG00000030869	Ndufab1	3
ENSMUSG00000030876	Mettl9	3
ENSMUSG00000030881	Arfip2	3
ENSMUSG00000030884	Uqcrc2	3
ENSMUSG00000030890	Ilk	3
ENSMUSG00000030924	2610020H08Rik	3
ENSMUSG00000030965	Fam175b	3
ENSMUSG00000030980	Knop1	3
ENSMUSG00000030983	Bccip	3
ENSMUSG00000030990	Pgap2	3
ENSMUSG00000031007	Atp6ap2	3
ENSMUSG00000031012	Cask	3
ENSMUSG00000031021	Tmem9b	3
ENSMUSG00000031024	St5	3
ENSMUSG00000031059	Ndufb11	3
ENSMUSG00000031065	Cdk16	3
ENSMUSG00000031068	Glrx3	3
ENSMUSG00000031077	Fadd	3
ENSMUSG00000031095	Cul4b	3
ENSMUSG00000031119	Gpc4	3
ENSMUSG00000031148	Gpkow	3
ENSMUSG00000031149	Praf2	3
ENSMUSG00000031153	Gripap1	3
ENSMUSG00000031154	Otud5	3
ENSMUSG00000031156	Slc35a2	3
ENSMUSG00000031157	Pqbp1	3
ENSMUSG00000031158	Timm17b	3
ENSMUSG00000031168	Ebp	3
ENSMUSG00000031171	Ftsj1	3
ENSMUSG00000031197	Vbp1	3
ENSMUSG00000031216	Stard8	3
ENSMUSG00000031217	Efnb1	3
ENSMUSG00000031221	Igbp1	3
ENSMUSG00000031226	Pbdc1	3
ENSMUSG00000031229	Atrx	3
ENSMUSG00000031231	Cox7b	3
ENSMUSG00000031232	Magt1	3
ENSMUSG00000031245	Hmgn5	3
ENSMUSG00000031246	Sh3bgrl	3
ENSMUSG00000031256	Cstf2	3
ENSMUSG00000031262	Cenpi	3
ENSMUSG00000031274	Col4a5	3
ENSMUSG00000031299	Pdha1	3
ENSMUSG00000031311	Nono	3
ENSMUSG00000031333	Abcb7	3
ENSMUSG00000031342	Gpm6b	3
ENSMUSG00000031358	Msl3	3
ENSMUSG00000031370	Zrsr2	3
ENSMUSG00000031378	Abcd1	3
ENSMUSG00000031381	Piga	3
ENSMUSG00000031388	Naa10	3
ENSMUSG00000031422	Morf4l2	3
ENSMUSG00000031425	Plp1	3
ENSMUSG00000031431	Tsc22d3	3
ENSMUSG00000031438	Rnf128	3
ENSMUSG00000031446	Cul4a	3
ENSMUSG00000031465	Angpt2	3
ENSMUSG00000031467	Agpat5	3
ENSMUSG00000031479	Vps36	3
ENSMUSG00000031490	Eif4ebp1	3
ENSMUSG00000031505	Naxd	3
ENSMUSG00000031508	Ankrd10	3
ENSMUSG00000031511	Arhgef7	3
ENSMUSG00000031527	Eri1	3
ENSMUSG00000031533	Mrps31	3
ENSMUSG00000031536	Polb	3
ENSMUSG00000031545	Gpat4	3
ENSMUSG00000031556	Tm2d2	3
ENSMUSG00000031570	Plpp5	3
ENSMUSG00000031575	Ash2l	3
ENSMUSG00000031585	Gtf2e2	3
ENSMUSG00000031586	Rbpms	3
ENSMUSG00000031590	Frg1	3
ENSMUSG00000031600	Vps37a	3
ENSMUSG00000031601	Cnot7	3
ENSMUSG00000031605	Klhl2	3
ENSMUSG00000031608	Galnt7	3
ENSMUSG00000031609	Sap30	3
ENSMUSG00000031617	Tmem184c	3
ENSMUSG00000031622	Sin3b	3
ENSMUSG00000031628	Casp3	3
ENSMUSG00000031642	Sh3rf1	3
ENSMUSG00000031660	Brd7	3
ENSMUSG00000031684	Slc10a7	3
ENSMUSG00000031706	Rfx1	3
ENSMUSG00000031723	Txnl4b	3
ENSMUSG00000031730	Dhodh	3
ENSMUSG00000031731	Ap1g1	3
ENSMUSG00000031753	Cog4	3
ENSMUSG00000031762	Mt2	3
ENSMUSG00000031765	Mt1	3
ENSMUSG00000031767	Nudt7	3
ENSMUSG00000031776	Arl2bp	3
ENSMUSG00000031782	Coq9	3
ENSMUSG00000031783	Polr2c	3
ENSMUSG00000031796	Cfap20	3
ENSMUSG00000031807	Pgls	3
ENSMUSG00000031808	Slc27a1	3
ENSMUSG00000031812	Map1lc3b	3
ENSMUSG00000031816	Mthfsd	3
ENSMUSG00000031820	Babam1	3
ENSMUSG00000031823	Zdhhc7	3
ENSMUSG00000031832	Taf1c	3
ENSMUSG00000031835	Mbtps1	3
ENSMUSG00000031841	Cdh13	3
ENSMUSG00000031848	Lsm4	3
ENSMUSG00000031858	Mau2	3
ENSMUSG00000031862	Atp13a1	3
ENSMUSG00000031864	Ints10	3
ENSMUSG00000031871	Cdh5	3
ENSMUSG00000031889	D230025D16Rik	3
ENSMUSG00000031901	Dus2	3
ENSMUSG00000031913	Vps4a	3
ENSMUSG00000031916	Cog8	3
ENSMUSG00000031918	Mtmr2	3
ENSMUSG00000031921	Terf2	3
ENSMUSG00000031953	Tmem170	3
ENSMUSG00000031954	Cfdp1	3
ENSMUSG00000031967	Afg3l1	3
ENSMUSG00000031969	Acad8	3
ENSMUSG00000031984	2810004N23Rik	3
ENSMUSG00000031985	Gnpat	3
ENSMUSG00000031988	Vps26b	3
ENSMUSG00000032014	Oaf	3
ENSMUSG00000032024	Clmp	3
ENSMUSG00000032030	Cul5	3
ENSMUSG00000032035	Ets1	3
ENSMUSG00000032038	St3gal4	3
ENSMUSG00000032042	Srpr	3
ENSMUSG00000032050	Rdx	3
ENSMUSG00000032059	Alg9	3
ENSMUSG00000032086	Bace1	3
ENSMUSG00000032096	Arcn1	3
ENSMUSG00000032114	Slc37a4	3
ENSMUSG00000032116	Stt3a	3
ENSMUSG00000032120	C2cd2l	3
ENSMUSG00000032123	Dpagt1	3
ENSMUSG00000032126	Hmbs	3
ENSMUSG00000032171	Pin1	3
ENSMUSG00000032178	Ilf3	3
ENSMUSG00000032192	Gnb5	3
ENSMUSG00000032199	Polr2m	3
ENSMUSG00000032202	Rab27a	3
ENSMUSG00000032215	Rsl24d1	3
ENSMUSG00000032228	Tcf12	3
ENSMUSG00000032232	Cgnl1	3
ENSMUSG00000032249	Anp32a	3
ENSMUSG00000032264	Zw10	3
ENSMUSG00000032265	Fam46a	3
ENSMUSG00000032267	Usp28	3
ENSMUSG00000032279	Idh3a	3
ENSMUSG00000032290	Ptpn9	3
ENSMUSG00000032293	Ireb2	3
ENSMUSG00000032298	Neil1	3
ENSMUSG00000032299	Commd4	3
ENSMUSG00000032301	Psma4	3
ENSMUSG00000032309	Fbxo22	3
ENSMUSG00000032316	Clk3	3
ENSMUSG00000032328	Tmem30a	3
ENSMUSG00000032330	Cox7a2	3
ENSMUSG00000032334	Loxl1	3
ENSMUSG00000032340	Neo1	3
ENSMUSG00000032342	Mto1	3
ENSMUSG00000032349	Elovl5	3
ENSMUSG00000032353	Tmed3	3
ENSMUSG00000032376	Usp3	3
ENSMUSG00000032382	Snx1	3
ENSMUSG00000032383	Ppib	3
ENSMUSG00000032386	Trip4	3
ENSMUSG00000032393	Dpp8	3
ENSMUSG00000032396	Dis3l	3
ENSMUSG00000032402	Smad3	3
ENSMUSG00000032403	2300009A05Rik	3
ENSMUSG00000032412	Atp1b3	3
ENSMUSG00000032420	Nt5e	3
ENSMUSG00000032422	Snx14	3
ENSMUSG00000032434	Cmtm6	3
ENSMUSG00000032475	Nck1	3
ENSMUSG00000032477	Cdc25a	3
ENSMUSG00000032480	Dhx30	3
ENSMUSG00000032481	Smarcc1	3
ENSMUSG00000032492	Pth1r	3
ENSMUSG00000032508	Myd88	3
ENSMUSG00000032512	Wdr48	3
ENSMUSG00000032526	Ss18l2	3
ENSMUSG00000032527	Pccb	3
ENSMUSG00000032540	Abhd5	3
ENSMUSG00000032553	Srprb	3
ENSMUSG00000032554	Trf	3
ENSMUSG00000032563	Mrpl3	3
ENSMUSG00000032578	Cish	3
ENSMUSG00000032579	Hemk1	3
ENSMUSG00000032580	Rbm5	3
ENSMUSG00000032582	Rbm6	3
ENSMUSG00000032583	Mon1a	3
ENSMUSG00000032594	Ip6k1	3
ENSMUSG00000032602	Slc25a20	3
ENSMUSG00000032621	Srek1	3
ENSMUSG00000032633	Flcn	3
ENSMUSG00000032637	Atxn2l	3
ENSMUSG00000032640	Chsy1	3
ENSMUSG00000032673	Prorsd1	3
ENSMUSG00000032690	Oas2	3
ENSMUSG00000032705	Exd2	3
ENSMUSG00000032724	Abtb2	3
ENSMUSG00000032727	Mier3	3
ENSMUSG00000032737	Inppl1	3
ENSMUSG00000032741	Tpcn1	3
ENSMUSG00000032757	Bet1	3
ENSMUSG00000032766	Gng11	3
ENSMUSG00000032777	Gtf3c1	3
ENSMUSG00000032786	Alas1	3
ENSMUSG00000032855	Pkd1	3
ENSMUSG00000032872	Cyb5r4	3
ENSMUSG00000032897	Nfyc	3
ENSMUSG00000032902	Slc16a1	3
ENSMUSG00000032966	Fkbp1a	3
ENSMUSG00000032997	Chpf	3
ENSMUSG00000033021	Gmppa	3
ENSMUSG00000033047	Eif3l	3
ENSMUSG00000033055	Ankrd54	3
ENSMUSG00000033068	Entpd6	3
ENSMUSG00000033106	Slc7a6os	3
ENSMUSG00000033107	Rnf125	3
ENSMUSG00000033124	Atg9a	3
ENSMUSG00000033159	Cnppd1	3
ENSMUSG00000033161	Atp1a1	3
ENSMUSG00000033272	Slc35a4	3
ENSMUSG00000033295	Ptprf	3
ENSMUSG00000033335	Dnm2	3
ENSMUSG00000033350	Chst2	3
ENSMUSG00000033352	Map2k4	3
ENSMUSG00000033364	Usp37	3
ENSMUSG00000033379	Atp6v0b	3
ENSMUSG00000033411	Ctdspl2	3
ENSMUSG00000033420	Antxr1	3
ENSMUSG00000033429	Mcee	3
ENSMUSG00000033430	Terf2ip	3
ENSMUSG00000033436	Armcx2	3
ENSMUSG00000033446	Lpar6	3
ENSMUSG00000033460	Armcx1	3
ENSMUSG00000033543	Gtf2a2	3
ENSMUSG00000033545	Znrf1	3
ENSMUSG00000033565	Rbfox2	3
ENSMUSG00000033581	Igf2bp2	3
ENSMUSG00000033589	Reep4	3
ENSMUSG00000033594	Spata2l	3
ENSMUSG00000033596	Rfwd3	3
ENSMUSG00000033610	Pank1	3
ENSMUSG00000033623	Pcgf3	3
ENSMUSG00000033629	Hacd3	3
ENSMUSG00000033669	Zfp7	3
ENSMUSG00000033684	Qsox1	3
ENSMUSG00000033685	Ucp2	3
ENSMUSG00000033713	Foxn3	3
ENSMUSG00000033728	Lrrc14	3
ENSMUSG00000033732	Sf3b3	3
ENSMUSG00000033760	Rbm4b	3
ENSMUSG00000033809	Alg3	3
ENSMUSG00000033813	Tcea1	3
ENSMUSG00000033845	Mrpl15	3
ENSMUSG00000033863	Klf9	3
ENSMUSG00000033885	Pxk	3
ENSMUSG00000033917	Gde1	3
ENSMUSG00000033938	Ndufb7	3
ENSMUSG00000033960	9430020K01Rik	3
ENSMUSG00000033964	Zbtb41	3
ENSMUSG00000034006	Pqlc1	3
ENSMUSG00000034024	Cct2	3
ENSMUSG00000034032	Rpap1	3
ENSMUSG00000034035	Ccdc17	3
ENSMUSG00000034037	Fgd5	3
ENSMUSG00000034042	Gpbp1l1	3
ENSMUSG00000034083	Ccdc174	3
ENSMUSG00000034088	Hdlbp	3
ENSMUSG00000034101	Ctnnd1	3
ENSMUSG00000034105	Tldc1	3
ENSMUSG00000034108	Ccs	3
ENSMUSG00000034109	Golim4	3
ENSMUSG00000034126	Pomt2	3
ENSMUSG00000034160	Ogt	3
ENSMUSG00000034163	Zfc3h1	3
ENSMUSG00000034165	Ccnd3	3
ENSMUSG00000034203	Chchd4	3
ENSMUSG00000034211	Mrps17	3
ENSMUSG00000034259	Exosc4	3
ENSMUSG00000034263	Ints14	3
ENSMUSG00000034297	Med13	3
ENSMUSG00000034300	Fam53c	3
ENSMUSG00000034349	Smc4	3
ENSMUSG00000034371	Tkfc	3
ENSMUSG00000034403	Pja1	3
ENSMUSG00000034413	Neurl1b	3
ENSMUSG00000034445	Cyb561a3	3
ENSMUSG00000034449	Dhrs11	3
ENSMUSG00000034471	Caskin2	3
ENSMUSG00000034509	Mad2l1bp	3
ENSMUSG00000034566	Atp5h	3
ENSMUSG00000034659	Tmem109	3
ENSMUSG00000034667	Xpot	3
ENSMUSG00000034681	Rnps1	3
ENSMUSG00000034757	Tmub2	3
ENSMUSG00000034761	Map4k5	3
ENSMUSG00000034781	Gna11	3
ENSMUSG00000034789	Rab24	3
ENSMUSG00000034800	Zfp661	3
ENSMUSG00000034845	Plvap	3
ENSMUSG00000034850	Tmem127	3
ENSMUSG00000034889	Cactin	3
ENSMUSG00000034906	Ncaph	3
ENSMUSG00000034908	Sidt2	3
ENSMUSG00000034931	Dhx8	3
ENSMUSG00000035000	Dpp4	3
ENSMUSG00000035007	Rundc1	3
ENSMUSG00000035048	Anapc13	3
ENSMUSG00000035062	Zc4h2	3
ENSMUSG00000035069	Oma1	3
ENSMUSG00000035086	Becn1	3
ENSMUSG00000035112	Wnk4	3
ENSMUSG00000035150	Eif2s3x	3
ENSMUSG00000035151	Elmod2	3
ENSMUSG00000035168	Tanc1	3
ENSMUSG00000035198	Tubg1	3
ENSMUSG00000035199	Arl6ip5	3
ENSMUSG00000035236	Scai	3
ENSMUSG00000035242	Oaz1	3
ENSMUSG00000035245	Eogt	3
ENSMUSG00000035247	Hectd1	3
ENSMUSG00000035268	Pkig	3
ENSMUSG00000035297	Cops4	3
ENSMUSG00000035325	Sec31a	3
ENSMUSG00000035351	Nup37	3
ENSMUSG00000035372	1810055G02Rik	3
ENSMUSG00000035376	Hacd2	3
ENSMUSG00000035382	Pcsk7	3
ENSMUSG00000035399	Oser1	3
ENSMUSG00000035439	Haus8	3
ENSMUSG00000035443	Thyn1	3
ENSMUSG00000035504	Reep6	3
ENSMUSG00000035505	Cox18	3
ENSMUSG00000035572	Dcaf10	3
ENSMUSG00000035596	Mboat7	3
ENSMUSG00000035620	Ric8b	3
ENSMUSG00000035632	Cnot3	3
ENSMUSG00000035642	Aamdc	3
ENSMUSG00000035754	Wdr18	3
ENSMUSG00000035759	Bbs10	3
ENSMUSG00000035772	Mrps2	3
ENSMUSG00000035781	R3hdm4	3
ENSMUSG00000035783	Acta2	3
ENSMUSG00000035840	Lysmd3	3
ENSMUSG00000035845	Alg12	3
ENSMUSG00000035863	Palm	3
ENSMUSG00000035877	Zhx3	3
ENSMUSG00000035890	Rnf126	3
ENSMUSG00000035941	Ibtk	3
ENSMUSG00000035948	Acss3	3
ENSMUSG00000035949	Fbxw2	3
ENSMUSG00000035958	Tdp2	3
ENSMUSG00000035967	Ints6l	3
ENSMUSG00000036054	Sugp2	3
ENSMUSG00000036061	Smug1	3
ENSMUSG00000036097	Fam178a	3
ENSMUSG00000036106	Prr5	3
ENSMUSG00000036112	Metap2	3
ENSMUSG00000036114	Rpp25l	3
ENSMUSG00000036120	Rfxank	3
ENSMUSG00000036138	Acaa1a	3
ENSMUSG00000036275	9530068E07Rik	3
ENSMUSG00000036285	Noa1	3
ENSMUSG00000036309	Skp1a	3
ENSMUSG00000036334	Igsf10	3
ENSMUSG00000036371	Serbp1	3
ENSMUSG00000036376	Abt1	3
ENSMUSG00000036402	Gng12	3
ENSMUSG00000036427	Gpi1	3
ENSMUSG00000036442	Thap11	3
ENSMUSG00000036504	Phpt1	3
ENSMUSG00000036550	Cnot1	3
ENSMUSG00000036591	Arhgap21	3
ENSMUSG00000036613	Tssc1	3
ENSMUSG00000036615	Rfxap	3
ENSMUSG00000036667	Tcaf1	3
ENSMUSG00000036676	Tmtc3	3
ENSMUSG00000036751	Cox6b1	3
ENSMUSG00000036782	Klhl13	3
ENSMUSG00000036840	Siah1a	3
ENSMUSG00000036860	Mrpl55	3
ENSMUSG00000036864	Proser3	3
ENSMUSG00000036873	2410004B18Rik	3
ENSMUSG00000036916	Zfp280c	3
ENSMUSG00000036977	Anapc10	3
ENSMUSG00000036980	Taf6	3
ENSMUSG00000036990	Otud4	3
ENSMUSG00000037013	Ss18	3
ENSMUSG00000037022	Mmaa	3
ENSMUSG00000037029	Zfp146	3
ENSMUSG00000037031	Tspan15	3
ENSMUSG00000037049	Smpd1	3
ENSMUSG00000037072	Selenof	3
ENSMUSG00000037085	Trmt12	3
ENSMUSG00000037174	Elf2	3
ENSMUSG00000037204	Atg101	3
ENSMUSG00000037210	Fam193a	3
ENSMUSG00000037221	Mospd3	3
ENSMUSG00000037235	Mxd4	3
ENSMUSG00000037236	Matr3	3
ENSMUSG00000037242	Clic4	3
ENSMUSG00000037243	Zfp692	3
ENSMUSG00000037266	Rsrp1	3
ENSMUSG00000037278	Tmem97	3
ENSMUSG00000037296	Lsm1	3
ENSMUSG00000037326	Capn15	3
ENSMUSG00000037351	Actr1b	3
ENSMUSG00000037353	Letmd1	3
ENSMUSG00000037364	Srrt	3
ENSMUSG00000037369	Kdm6a	3
ENSMUSG00000037373	Ctbp1	3
ENSMUSG00000037415	Ranbp10	3
ENSMUSG00000037419	Endod1	3
ENSMUSG00000037461	Ints7	3
ENSMUSG00000037475	Thoc2	3
ENSMUSG00000037531	Mrpl47	3
ENSMUSG00000037570	Mcrs1	3
ENSMUSG00000037580	Gch1	3
ENSMUSG00000037601	Nme1	3
ENSMUSG00000037638	Zbtb42	3
ENSMUSG00000037640	Zfp60	3
ENSMUSG00000037643	Prkci	3
ENSMUSG00000037661	Gpr160	3
ENSMUSG00000037669	Ldah	3
ENSMUSG00000037709	Fam13a	3
ENSMUSG00000037712	Fermt2	3
ENSMUSG00000037750	Fam222b	3
ENSMUSG00000037788	Vopp1	3
ENSMUSG00000037795	N4bp2	3
ENSMUSG00000037824	Tspan14	3
ENSMUSG00000037826	Ppm1k	3
ENSMUSG00000037851	Iars	3
ENSMUSG00000037852	Cpe	3
ENSMUSG00000037896	Rcor1	3
ENSMUSG00000037904	Ankrd9	3
ENSMUSG00000037905	Bri3bp	3
ENSMUSG00000037907	Ankrd13b	3
ENSMUSG00000037926	Ssh2	3
ENSMUSG00000037935	Smarce1	3
ENSMUSG00000037957	Wdr20	3
ENSMUSG00000037958	Nsrp1	3
ENSMUSG00000038002	Cramp1l	3
ENSMUSG00000038014	Fam120a	3
ENSMUSG00000038023	Atp6v0a2	3
ENSMUSG00000038025	Phf2	3
ENSMUSG00000038039	Gcc2	3
ENSMUSG00000038046	Mrm3	3
ENSMUSG00000038069	Cdkn2aip	3
ENSMUSG00000038074	Fkbp14	3
ENSMUSG00000038080	Kdm1b	3
ENSMUSG00000038085	Cnbd2	3
ENSMUSG00000038095	Sbno1	3
ENSMUSG00000038102	Trappc11	3
ENSMUSG00000038121	Fam210a	3
ENSMUSG00000038143	Stox2	3
ENSMUSG00000038145	Snrk	3
ENSMUSG00000038160	Atg5	3
ENSMUSG00000038174	Fam126b	3
ENSMUSG00000038206	Fbxo8	3
ENSMUSG00000038215	Cep44	3
ENSMUSG00000038235	F11r	3
ENSMUSG00000038240	Pdss2	3
ENSMUSG00000038252	Ncapd2	3
ENSMUSG00000038267	Slc22a23	3
ENSMUSG00000038268	Ovca2	3
ENSMUSG00000038302	Afg1l	3
ENSMUSG00000038305	Spats2l	3
ENSMUSG00000038323	1700066M21Rik	3
ENSMUSG00000038324	Trpc4ap	3
ENSMUSG00000038332	Sesn1	3
ENSMUSG00000038365	Fbxo25	3
ENSMUSG00000038375	Trp53inp2	3
ENSMUSG00000038384	Setd1b	3
ENSMUSG00000038388	Mpp6	3
ENSMUSG00000038398	Upf3a	3
ENSMUSG00000038412	Higd1a	3
ENSMUSG00000038416	Cdc16	3
ENSMUSG00000038482	Tfdp1	3
ENSMUSG00000038500	Prr3	3
ENSMUSG00000038503	Mesdc2	3
ENSMUSG00000038506	Dcun1d2	3
ENSMUSG00000038518	Jarid2	3
ENSMUSG00000038533	Cbfa2t2	3
ENSMUSG00000038538	Ubn2	3
ENSMUSG00000038542	Pcid2	3
ENSMUSG00000038587	Akap12	3
ENSMUSG00000038604	Fam65a	3
ENSMUSG00000038658	Ric1	3
ENSMUSG00000038668	Lpar1	3
ENSMUSG00000038671	Arfrp1	3
ENSMUSG00000038683	Pak1ip1	3
ENSMUSG00000038690	Atp5j2	3
ENSMUSG00000038722	Bud31	3
ENSMUSG00000038762	Abcf1	3
ENSMUSG00000038838	Vars2	3
ENSMUSG00000038845	Phb	3
ENSMUSG00000038848	Ythdf1	3
ENSMUSG00000038871	Bpgm	3
ENSMUSG00000038888	Ctu1	3
ENSMUSG00000038914	Dido1	3
ENSMUSG00000038936	Sccpdh	3
ENSMUSG00000038957	Edc3	3
ENSMUSG00000038965	Ube2l3	3
ENSMUSG00000038975	Rabggtb	3
ENSMUSG00000039048	Foxred1	3
ENSMUSG00000039067	Psmd7	3
ENSMUSG00000039069	Mtg2	3
ENSMUSG00000039100	2019-03-06	3
ENSMUSG00000039105	Atp6v1g1	3
ENSMUSG00000039115	Itga9	3
ENSMUSG00000039117	Taf4	3
ENSMUSG00000039167	Adgrl4	3
ENSMUSG00000039176	Polg	3
ENSMUSG00000039182	AW209491	3
ENSMUSG00000039183	Nubp2	3
ENSMUSG00000039197	Adk	3
ENSMUSG00000039201	Tbc1d25	3
ENSMUSG00000039205	Ciz1	3
ENSMUSG00000039220	Ppp1r10	3
ENSMUSG00000039242	B3galnt2	3
ENSMUSG00000039285	Azi2	3
ENSMUSG00000039328	Rnf122	3
ENSMUSG00000039354	Smarcal1	3
ENSMUSG00000039357	Fut11	3
ENSMUSG00000039361	Picalm	3
ENSMUSG00000039428	Tmem135	3
ENSMUSG00000039449	Prpf18	3
ENSMUSG00000039473	Ubn1	3
ENSMUSG00000039515	Ptpa	3
ENSMUSG00000039530	Tusc3	3
ENSMUSG00000039542	Ncam1	3
ENSMUSG00000039599	Fam149b	3
ENSMUSG00000039607	Rbms3	3
ENSMUSG00000039611	Tmem246	3
ENSMUSG00000039630	Hnrnpu	3
ENSMUSG00000039634	Zfp189	3
ENSMUSG00000039640	Mrpl12	3
ENSMUSG00000039648	Kyat1	3
ENSMUSG00000039656	Rxrb	3
ENSMUSG00000039671	Zmynd8	3
ENSMUSG00000039678	Tbc1d13	3
ENSMUSG00000039706	Ldb2	3
ENSMUSG00000039725	Trp53rka	3
ENSMUSG00000039735	Fnbp1l	3
ENSMUSG00000039753	Fbxl5	3
ENSMUSG00000039754	Alkbh4	3
ENSMUSG00000039763	Dnajc28	3
ENSMUSG00000039768	Dnajc11	3
ENSMUSG00000039804	Ncoa5	3
ENSMUSG00000039810	Zc3h10	3
ENSMUSG00000039834	Zfp335	3
ENSMUSG00000039835	Nhsl1	3
ENSMUSG00000039887	Alg14	3
ENSMUSG00000039943	Plcb4	3
ENSMUSG00000039952	Dag1	3
ENSMUSG00000039958	Etfbkmt	3
ENSMUSG00000039967	Zfp292	3
ENSMUSG00000039983	Ccdc32	3
ENSMUSG00000039988	Ankrd13c	3
ENSMUSG00000040006	Ginm1	3
ENSMUSG00000040018	Cox15	3
ENSMUSG00000040028	Elavl1	3
ENSMUSG00000040033	Stat2	3
ENSMUSG00000040040	Ift88	3
ENSMUSG00000040044	Orc3	3
ENSMUSG00000040048	Ndufb10	3
ENSMUSG00000040112	Mrps35	3
ENSMUSG00000040167	Ikzf5	3
ENSMUSG00000040236	Trappc5	3
ENSMUSG00000040242	Fgfr1op2	3
ENSMUSG00000040250	Ints13	3
ENSMUSG00000040260	Daam2	3
ENSMUSG00000040263	Klhdc4	3
ENSMUSG00000040268	Plekha1	3
ENSMUSG00000040270	Bach2	3
ENSMUSG00000040283	Btnl9	3
ENSMUSG00000040374	Pex2	3
ENSMUSG00000040383	Aqr	3
ENSMUSG00000040385	Ppp1ca	3
ENSMUSG00000040396	Abhd13	3
ENSMUSG00000040423	Rc3h1	3
ENSMUSG00000040430	Pitpnc1	3
ENSMUSG00000040455	Usp45	3
ENSMUSG00000040483	Xaf1	3
ENSMUSG00000040532	Abhd11	3
ENSMUSG00000040565	Btaf1	3
ENSMUSG00000040599	Mis12	3
ENSMUSG00000040605	Bace2	3
ENSMUSG00000040618	Pck2	3
ENSMUSG00000040624	Plekhg1	3
ENSMUSG00000040651	Fam208a	3
ENSMUSG00000040667	Nup88	3
ENSMUSG00000040711	Sh3pxd2b	3
ENSMUSG00000040712	Camta2	3
ENSMUSG00000040731	Eif4h	3
ENSMUSG00000040746	Rnf167	3
ENSMUSG00000040749	Siah1b	3
ENSMUSG00000040760	Appl1	3
ENSMUSG00000040774	Cept1	3
ENSMUSG00000040795	Iqcc	3
ENSMUSG00000040809	Chil3	3
[truncated: 666 more rows]

## Sheet: 314 common elements
314 common elements
Zcchc14
Timm13
Luzp1
Slc27a4
Azi2
Msrb2
Amz2
Elovl1
Smim7
Mrps25
Adck2
Rsad2
Arel1
Ppp1ca
Zdhhc7
Yipf3
Rnf40
Tfrc
Klhl25
Gigyf2
Unc119b
Ttl
Diablo
Cpsf6
Ptprf
Ankrd13b
Bcl2l13
Mlst8
Ccdc167
Cd93
Usp3
Grb10
Il4ra
Map2k3
Ankrd50
Ppp2r5c
Cdc37l1
Bap1
Wisp1
Ip6k1
Chd1
Ube2l3
Ucp2
Clock
Zfp952
Ubn1
Zscan29
Cdh5
Mgme1
Slfn5
Plod3
Dennd6a
Cdk16
Mthfr
Elovl6
Klf13
Casz1
Tspan9
Mesdc2
Psmg3
Mark2
Tmx2
Rfxank
Ercc2
Cplx2
Tppp
Saysd1
Fam134c
Abcf1
Usp45
Qtrtd1
Ppard
Tmem50b
Zc3h11a
Grpel2
Pomt2
Usf1
Frmd4a
Znrf1
Lifr
Ceacam1
Strbp
Bambi
Bet1
Tor1aip2
Slc16a1
Dpf2
Sh2b1
Prrc1
Sidt2
Mau2
Zfp41
Rhot2
Clic4
Lrrc8a
Slc22a5
Lynx1
Ypel2
Rad21
Golm1
Ppil2
Stard7
Knop1
Abhd11
Galnt7
Pex5
Slc9a3r2
Abtb1
Ypel1
Mtus1
Stx2
Serinc5
Afg3l1
Tpcn1
Fam78a
Tbc1d22b
Map3k11
Srprb
Rdh13
Med28
Sbno1
Nipal3
Zfyve1
Atp13a3
Zfp940
Tor2a
Itga9
Slc35a4
Lhfpl2
Hdlbp
Asph
Zfp397
Nup50
Sertad3
Dnlz
Rap1a
Slc39a3
Mrpl19
Trim27
Cramp1l
Smg5
Adam17
Lamc1
Celf1
Galnt10
Tmem120b
Txlna
B4galt1
Ptprb
Mapk14
AU019823
Slc25a42
Tmem161a
Ankrd9
Zfp148
Cbx2
Lysmd4
Ets1
Gna11
Tmem186
Fam53c
Adam19
Tmcc3
Gpsm2
Tnfaip8l1
Msl1
Slc16a6
Khnyn
Slc22a23
Clmp
F11r
Ndrg3
Fam210a
Atg4d
C2cd2
Ube2g1
Gpc6
Dram2
Pcgf6
Pank1
Cdadc1
Tango2
Mlf2
H13
Hmgb3
Ypel3
Ipo9
St7l
Loxl1
Dapk1
Rbm38
Smarcal1
Dph3
Ociad1
Ddi2
Sorcs2
Zmym2
Bace1
Mob4
Smarcd2
Rbm7
Tapt1
Slc11a2
Ncln
Eps8
Ube2v2
Pcsk7
Faf1
Jmy
Zfyve19
Ppme1
Pop5
Ifnar1
Bnip2
Enpep
Tdp2
Cbfa2t3
Mfn1
Uqcr11
Zfp827
Gja5
Slc35a1
Ak3
Dido1
Rnf121
Dusp23
Dpp9
Pepd
Mtfr1l
Zfp354c
Als2cl
Camkk2
Nucb1
Rit1
Csnk2a1
Fam222b
Erp44
Sh3bp5l
Timmdc1
Pxmp4
Zfp866
Zfp963
Cdc23
Casp2
Itpa
Dus1l
Ogdh
Tmem234
Wdr18
Dcaf17
Ube2a
Fam109a
1700094D03Rik
Recql5
Myd88
Tjap1
Memo1
Inppl1
Rrs1
Klc4
Elac2
Sephs2
Slc7a6os
Dag1
Ctdsp1
Ric8b
Fbxo31
Exosc4
Ap1m1
Mfsd3
B3galnt2
Osgep
Rnft1
Rspry1
Sco1
Klhl24
Casc3
Dusp11
Scly
Zfp35
Chtf8
Ndufs4
Fam114a2
Rab24
Lsm4
Sft2d3
Ppt2
Slx1b
Zmat2
Neu1
Vps4b
Mtch2
Cnot1
Tldc1
Slc35c1
Kdr
Ppp5c
Eif4ebp1
Rabl2
Synj2bp
Atp6v0a2
Creld1
BC003965
Vps37a
Actr1b
Tspan15
Rbbp4
Dcaf10
Sox4
Yae1d1
Ets2
Pin1
Lypla2
Rnf26
